# Supplementary material for: Unraveling the complexity of transcriptomic, metabolomic and quality environmental response of tomato fruit
Source: BMC Plant Biol. 2017 Mar 28;17:66. doi: 10.1186/s12870-017-1008-4 (PMC5369198; doi:10.1186/s12870-017-1008-4)
Supplement: Supplementary file 1 — Table S1. lists the primer sequences used for RT-qPCR. Table S2. summarizes RNA sequencing and mapping statistics. Table S3. lists SM and RSV specific DEGs with variants. Table S4., Table S5. and Table S6. show fruit quality genes with high expression ratio and outlier behavior identified in the three tomato genotypes in the two environments. Table S7. shows two-factor analysis of variance (ANOVA) for sensorial attributes. Figure S1. show tomato fruits of the three cultivars at harvesting time. Figure S2. shows gene expression profiles in the three tomato genotypes. Figure S3. and Figure S4. show Heinz and RSV Gene Ontology Enrichment Analysis. Figure S5. shows genotype × environment enriched GO. Figure S6. shows post-transcriptional regulation in the three genotypes in the two environments. Figure S7. shows the distribution of DEGs in multi-copy gene families. Figure S8. shows the changes in metabolite profiles between genotypes (H vs SM, H vs RSV and RSV vs SM) for each environment. Figure S9. And Figure S10. show a schematic representation of the changes in metabolic content between Acerra and Sarno in Heinz and RSV fruits. Figure S11. shows SM hubs. Figure S12. shows the use of network hubs in different environmental conditions in RSV. Figure S13. and Figure S14. show SM fruit appearance and texture sub-networks. Figure S15. shows changes in RSV in transcripts, metabolites and sensorial attribute correlations in the two environments. (DOCX 2681 kb) [file 12870_2017_1008_MOESM1_ESM.docx]

## Sheet: Dataset S1
Dataset S1. Pearson's correlation coefficients between transcripts, metabolites and sensorial profiles in SM Acerra.
Node A	Node B	Correlation value
Solyc01g060020	Solyc01g111260	-1
Solyc01g106620	Solyc01g111260	-1
Solyc01g111260	Solyc03g115900	-1
Solyc01g111260	Solyc04g071100	-1
Solyc01g111260	Solyc08g007240	-1
Solyc01g111260	Solyc10g055780	-1
Solyc08g078190	Adenine	-1
Solyc09g090900	Acetoxy_Hydroxy_tomatine	-1
Solyc03g026280	Solyc10g044470	-1
Solyc08g006330	Solyc08g060920	-1
Solyc08g080050	Solyc09g010210	-1
Solyc01g057770	LycoperosideG_OH	-1
Solyc10g080840	Naringenin_Chalcone_Hexose	-1
Naringenin_C3H7O2NS	sweetness	-1
Solyc03g082530	Solyc04g072920	-1
Solyc03g093140	Solyc08g013670	-1
Solyc07g043200	Dihydro_Kaempferol_7_O_glucoside	-1
Solyc09g005080	sweetness	-1
Solyc04g082630	Solyc05g051400	-1
Solyc06g074200	Solyc08g005050	-1
Solyc04g071480	Hydroxy_Tomatine	-1
Solyc06g076040	Solyc10g077120	-1
Solyc04g074030	Solyc05g052980	-1
Solyc07g043200	Solyc10g086280	-1
Solyc08g068680	Solyc12g008660	-1
Solyc04g008100	Solyc04g077470	-1
Solyc02g088690	Solyc07g055650	-1
Solyc09g065850	1_4_Di_Caffeoyl_Quinic_Acid	-1
Tri_Caffeoyl_Quinic_Acid	sourness	-1
Solyc01g107910	Solyc02g078210	-1
Solyc08g081540	Delphinidin_3_O_p_Coumaroyl_Rutinoside_5_O_Glucoside	-1
Solyc05g054800	Solyc10g075150	-1
Solyc02g062550	Solyc10g079870	-1
Solyc04g079250	Proline	-1
Solyc01g065530	Solyc10g006130	-1
Solyc01g107820	Solyc12g056550	-1
Solyc01g110480	Solyc08g079700	-1
Solyc03g025410	Sinapic_Acid_3_5_Dimethoxy_4_Hydroxy_Cinnamic_Acid	-1
Solyc03g005570	Solyc08g078090	-1
Esculeoside_B	Anguivioside_XV	-1
Solyc02g090380	Solyc10g012080	-1
Solyc02g090030	Solyc08g008100	-1
Solyc05g051240	Caffeic_Acid	-1
Solyc01g111260	Tyramine	-1
Solyc01g100460	Solyc05g052790	-1
Solyc04g081490	Solyc05g053620	-1
Solyc02g071220	Kaempferol_Hexose_Deoxyhexose_Hex_C9H6O2	-1
Solyc10g081570	LycoperosideG_OH	-1
Solyc01g098690	Solyc02g084980	-1
Solyc03g032150	Delphinidin_3_O_p_Coumaroyl_Rutinoside_5_O_Glucoside	-1
Solyc07g065120	d_Tomatine	-1
Solyc02g089900	Solyc06g074200	-1
Solyc04g008100	quercetin_3_O_glucoside	-1
Solyc03g007870	Solyc07g008240	-1
Solyc01g111260	Solyc05g056050	-1
Solyc02g036350	Solyc09g014990	-1
Solyc10g078240	Threonine_Homoserine	-1
Phosphocholine	Thiamine	-1
Solyc06g071280	Solyc10g008400	-1
Solyc07g007590	Solyc07g065120	-1
Solyc10g009550	Glycerophosphocholine	-1
Solyc01g098400	Tryptamine	-1
Solyc01g099660	Solyc05g052040	-1
Solyc01g079480	Solyc02g064680	-1
Solyc03g007870	Feruloyl_Quinic_Acid	-1
Solyc01g111970	Solyc11g011300	-1
Solyc10g006230	Solyc12g010950	-1
Solyc01g065530	Solyc10g081970	-1
Solyc05g010120	Solyc06g005650	-1
Solyc07g053740	Solyc11g068620	-1
Solyc03g115930	Solyc07g056670	-1
Solyc02g089120	Solyc10g081570	-1
Solyc12g006020	Quercetin_3_diglucoside	-1
Solyc01g073890	Solyc10g080840	-1
Solyc04g005670	Solyc06g063370	-1
Solyc03g121360	Solyc10g011910	-1
Solyc04g025530	Solyc09g061320	-1
Solyc01g091520	Acetoxy_Hydroxy_tomatine	-1
Solyc03g114360	Solyc07g051950	-1
Solyc02g032850	Solyc12g006930	-1
Solyc04g025530	Solyc12g019890	-1
Solyc05g051400	Solyc11g013110	-1
Solyc04g081490	Solyc08g074740	-1
Solyc03g025410	Solyc12g055930	-1
Solyc08g082180	malvidin_3_O_glucoside	-1
Solyc10g077120	hardness	-1
Solyc01g008800	Solyc03g093110	-1
Solyc02g072080	Solyc04g074680	-1
Solyc02g092930	Solyc06g071280	-1
Solyc04g009030	Bis_Dihydro_Caffeoyl_Spermine	-0.999999
Solyc02g090380	Solyc12g057140	-0.999999
Solyc08g028780	Solyc08g066440	-0.999999
Solyc09g090080	Solyc12g005380	-0.999999
Solyc03g025720	coniferyl_aldehyde	-0.999999
Solyc02g089440	Protoporphyrinogen_IX	-0.999999
Solyc06g036310	hardness	-0.999999
Solyc09g056340	1_4_Di_Caffeoyl_Quinic_Acid	-0.999999
Solyc01g099600	Solyc03g093540	-0.999999
Dihydroxy_Tomatine	hardness	-0.999999
Solyc10g005960	Solyc12g006050	-0.999999
Solyc01g005160	Solyc09g007860	-0.999999
Solyc01g066430	Solyc09g005260	-0.999999
Solyc03g115710	Solyc05g051660	-0.999999
Solyc05g007140	Solyc09g010850	-0.999999
Solyc03g026220	Solyc06g068270	-0.999999
Solyc04g009030	juiciness	-0.999999
Solyc05g007930	Solyc11g044910	-0.999999
Solyc03g115930	Solyc05g009610	-0.999999
Solyc03g122350	coumarin	-0.999999
Solyc01g100200	Solyc04g008100	-0.999999
Solyc05g056050	Solyc10g084000	-0.999999
Solyc03g082530	Solyc12g006450	-0.999999
Solyc01g057770	Solyc02g089120	-0.999999
Solyc03g005570	Solyc03g026280	-0.999999
Solyc01g095620	Solyc08g028780	-0.999999
Solyc09g011870	Solyc12g010950	-0.999999
Solyc03g095770	Phosphocholine	-0.999999
Solyc02g072080	Solyc04g009030	-0.999999
Solyc06g051800	Solyc10g006130	-0.999999
Solyc04g071030	Solyc10g006230	-0.999999
Solyc06g066370	sweetness	-0.999999
Solyc08g075870	red_colour	-0.999999
Solyc04g072920	juiciness	-0.999999
Solyc01g107390	Solyc09g008010	-0.999999
Solyc07g062130	Solyc09g007860	-0.999999
Solyc01g095630	Solyc02g084980	-0.999999
Solyc08g068610	Solyc12g006450	-0.999999
Solyc09g042740	N_Caffeoyl_Putrescine	-0.999999
Solyc02g080540	Solyc02g090380	-0.999999
Solyc06g060110	saltiness	-0.999999
Solyc07g064820	4_O_b_D_Glucosyl_cis_p_Coumaric_Acid	-0.999999
Solyc08g066210	Solyc10g006230	-0.999999
Solyc05g005280	Solyc11g072310	-0.999999
Solyc02g079950	Solyc05g050120	-0.999999
Solyc05g050120	Solyc08g007770	-0.999999
Solyc01g110440	Solyc03g026270	-0.999999
Solyc04g008100	Isoquercetin_Myricitrin_Quercetin_3_O_glucoside	-0.999999
Solyc03g123630	Solyc07g063200	-0.999999
Solyc08g078090	Solyc10g044470	-0.999999
Solyc03g113980	Solyc08g008280	-0.999999
Solyc02g078210	Solyc03g026270	-0.999999
Solyc01g091590	N_Caffeoyl_Putrescine	-0.999999
Solyc01g100460	Solyc08g068680	-0.999999
Solyc01g090890	coniferyl_aldehyde	-0.999999
Solyc09g011740	Solyc09g090080	-0.999999
Solyc03g033540	Solyc12g009300	-0.999999
Solyc08g066260	Solyc10g085240	-0.999999
Solyc03g123620	Solyc11g066890	-0.999998
Solyc04g072920	Bis_Dihydro_Caffeoyl_Spermine	-0.999998
Solyc01g079480	1_4_Di_Caffeoyl_Quinic_Acid	-0.999998
Solyc02g083460	Solyc04g005040	-0.999998
Solyc03g114360	Solyc04g054810	-0.999998
Solyc10g080940	Anguivioside_XV	-0.999998
Solyc08g008100	N5_N10_Formyl_Tetrahydro_Folic_Acid	-0.999998
Solyc05g005070	Solyc12g010900	-0.999998
Solyc02g082260	Solyc08g079700	-0.999998
Solyc01g005760	Solyc12g006020	-0.999998
Solyc10g081970	Solyc12g088360	-0.999998
Solyc07g063200	red_colour	-0.999998
Solyc04g074030	Solyc04g077980	-0.999998
Solyc01g106620	Solyc10g084000	-0.999998
Solyc02g081030	Solyc05g007140	-0.999998
Solyc10g055780	Solyc10g084000	-0.999998
Solyc01g060020	Solyc10g084000	-0.999998
Solyc03g115900	Solyc10g084000	-0.999998
Solyc04g071100	Solyc10g084000	-0.999998
Solyc08g007240	Solyc10g084000	-0.999998
Solyc03g093140	Solyc07g055990	-0.999998
Solyc10g006130	Solyc10g011740	-0.999998
Solyc02g089440	Ferulic_Acid	-0.999998
Solyc10g017980	Solyc12g056550	-0.999998
Solyc08g078850	Solyc09g007100	-0.999998
Solyc06g068460	Solyc08g066320	-0.999998
Solyc12g006020	Ornithine	-0.999998
Solyc04g071480	Solyc06g076090	-0.999998
Solyc03g119250	Solyc12g006020	-0.999998
Solyc05g051660	Solyc06g082440	-0.999998
Solyc07g007760	Solyc07g043200	-0.999998
Solyc07g065920	Sinapinic_Acid	-0.999998
Solyc03g093130	Dihydroxy_Tomatine	-0.999998
Solyc06g060680	Solyc07g043200	-0.999998
Solyc01g087580	Solyc03g031910	-0.999998
Solyc04g071030	Solyc09g011870	-0.999998
Solyc02g089350	Solyc10g049630	-0.999998
Solyc01g105030	Solyc02g090350	-0.999998
Solyc09g014910	Solyc12g006020	-0.999998
Solyc03g093130	Solyc06g036310	-0.999998
Solyc08g068600	Solyc10g078240	-0.999998
Solyc06g036310	Solyc06g076040	-0.999998
Solyc02g064680	Solyc02g087350	-0.999998
Solyc02g090030	Solyc04g077470	-0.999998
Solyc08g066210	Solyc09g011870	-0.999998
Solyc04g080260	Solyc12g098570	-0.999998
Solyc01g081310	Protoporphyrinogen_IX	-0.999998
Solyc09g018280	Solyc10g006230	-0.999998
Solyc06g076040	Dihydroxy_Tomatine	-0.999998
Solyc03g093540	Solyc12g056580	-0.999998
Solyc06g072460	Solyc10g079870	-0.999997
Solyc02g088690	Solyc03g113380	-0.999997
Solyc06g062920	Solyc06g072460	-0.999997
Solyc09g015040	Tri_Caffeoyl_Quinic_Acid	-0.999997
Solyc02g064680	Solyc09g065850	-0.999997
Solyc06g060680	Solyc12g006020	-0.999997
Solyc12g006930	Sinapinic_Acid	-0.999997
Solyc07g007760	Solyc12g006020	-0.999997
Solyc05g052790	Solyc12g008660	-0.999997
Solyc01g098400	Solyc02g092790	-0.999997
Solyc10g084000	Tyramine	-0.999997
Solyc03g119250	Solyc07g043200	-0.999997
Solyc01g107170	Solyc11g073010	-0.999997
Solyc04g008100	Solyc08g008100	-0.999997
Solyc07g063940	Solyc08g074740	-0.999997
Solyc04g080260	a_Tomatine	-0.999997
Solyc07g043200	Ornithine	-0.999997
Solyc12g006020	b_carotene	-0.999997
Solyc12g006020	d_carotene	-0.999997
Solyc12g006020	lutein	-0.999997
Solyc02g083460	Solyc07g042590	-0.999997
Solyc02g092450	Solyc03g007870	-0.999997
Solyc11g010500	Glutamic_Acid	-0.999997
Solyc05g051660	Pyridoxine_5_beta_D_glucoside	-0.999997
Solyc02g089350	Solyc06g008300	-0.999997
Solyc06g050630	Solyc07g065120	-0.999997
Solyc10g085590	sweetness	-0.999997
Solyc01g005760	Solyc07g043200	-0.999997
Solyc09g007100	Solyc11g068770	-0.999997
Solyc02g080890	Solyc03g033540	-0.999997
Solyc02g090030	quercetin_3_O_glucoside	-0.999997
Solyc10g077120	Tomatidine_4_Hexose	-0.999997
Solyc06g051800	Solyc10g081970	-0.999997
Solyc01g109110	Acetoxy_Dehydro_tomatine	-0.999997
Solyc02g078210	Que_3_O_Rutinoside_7_O_Glucoside	-0.999997
Solyc01g059980	Solyc09g011870	-0.999997
Solyc02g032850	Solyc03g113910	-0.999997
Solyc03g114710	Solyc04g078550	-0.999996
Solyc07g008140	Solyc10g008400	-0.999996
Solyc01g098400	Naringenin_7_O_glucoside	-0.999996
Solyc02g094030	Caffeic_Acid	-0.999996
Solyc01g096040	sweetness	-0.999996
Solyc02g065550	Solyc07g055710	-0.999996
Solyc09g011870	Solyc09g018280	-0.999996
Solyc01g096040	Solyc08g080050	-0.999996
Solyc08g008370	1_Caffeoyl_Quinic_Acid_Chlorogenic_Acid	-0.999996
Solyc05g005280	Guanosine	-0.999996
Solyc02g081190	Solyc07g006880	-0.999996
Solyc03g082530	Solyc04g009030	-0.999996
Solyc01g098760	Solyc01g105050	-0.999996
Solyc08g066260	flouriness	-0.999996
Solyc03g093120	Solyc08g028780	-0.999996
Solyc02g088690	Solyc09g011600	-0.999996
Solyc07g009530	Solyc07g042590	-0.999996
Solyc12g006450	juiciness	-0.999996
Solyc06g071280	turgidity	-0.999996
Solyc06g035620	Solyc08g028780	-0.999996
Solyc10g006130	Solyc12g088360	-0.999996
Solyc04g072920	Solyc08g068610	-0.999996
Solyc02g062550	Solyc05g053610	-0.999996
Kaempferol_Hexose_Deoxyhex_Hexose_C10H8O3	Phosphocholine	-0.999996
Solyc04g005050	Solyc10g084000	-0.999996
Solyc02g064680	Pipecolic_Acid	-0.999996
Solyc02g092930	Solyc07g008140	-0.999996
Solyc01g089890	Solyc08g028780	-0.999995
Solyc01g081310	Ferulic_Acid	-0.999995
Solyc02g084980	Solyc03g118090	-0.999995
Solyc01g094920	Solyc03g120260	-0.999995
Solyc02g079950	Solyc04g079120	-0.999995
Solyc04g074680	Solyc05g052980	-0.999995
Solyc10g011740	Solyc10g081970	-0.999995
Solyc04g079120	Solyc08g007770	-0.999995
Solyc01g107910	Solyc01g110440	-0.999995
Solyc08g080050	Solyc10g085590	-0.999995
Solyc02g072150	Solyc11g044910	-0.999995
Solyc03g083930	Solyc08g078090	-0.999995
Solyc08g066260	p_Coumaric_Acid_4_Hydroxy_Cinnamic_Acid	-0.999995
Solyc07g066260	Tyramine	-0.999995
Solyc12g005340	N_Caffeoyl_Putrescine	-0.999995
Solyc02g089150	Solyc08g066260	-0.999995
Solyc12g006450	Bis_Dihydro_Caffeoyl_Spermine	-0.999995
Solyc03g026280	Anguivioside_XV	-0.999995
Solyc01g107820	Solyc04g051360	-0.999995
Solyc03g025410	Solyc05g052030	-0.999995
Solyc01g059980	Solyc10g006230	-0.999995
Solyc06g076090	Solyc12g011030	-0.999995
Solyc03g124110	Solyc04g082630	-0.999995
Solyc01g008800	Solyc01g107170	-0.999995
Solyc03g114710	Solyc03g118090	-0.999995
Solyc01g008800	Que_Hexose_deoxyhexose_hexose_C10H8O3	-0.999995
Solyc01g100200	Solyc02g090030	-0.999995
Solyc07g006500	Que_Hexose_deoxyhexose_hexose_C10H8O3	-0.999995
Solyc02g094030	Solyc10g006230	-0.999995
Solyc07g055650	Tryptophan	-0.999995
Solyc08g082990	Solyc09g008010	-0.999995
Solyc02g092000	coumarin	-0.999995
Solyc07g065120	Quercetin_3_O_trisaccharide	-0.999994
Solyc06g010030	turgidity	-0.999994
Solyc04g080260	Tomatidine	-0.999994
Solyc01g094920	Solyc03g043700	-0.999994
Solyc01g109460	Solyc09g007860	-0.999994
Solyc05g010120	Solyc10g005480	-0.999994
Solyc01g107980	Solyc11g068770	-0.999994
Solyc02g032850	Solyc07g065920	-0.999994
Solyc04g074680	Bis_Dihydro_Caffeoyl_Spermine	-0.999994
Solyc07g006220	Solyc08g021820	-0.999994
Solyc01g095970	Solyc03g117980	-0.999994
Solyc01g107390	Solyc01g108800	-0.999994
Solyc10g083940	Solyc11g071760	-0.999994
Solyc05g005280	Solyc09g042740	-0.999994
Solyc07g066260	Solyc08g007240	-0.999994
Solyc03g115900	Solyc07g066260	-0.999994
Solyc04g071100	Solyc07g066260	-0.999994
Solyc01g060020	Solyc07g066260	-0.999994
Solyc01g106620	Solyc07g066260	-0.999994
Solyc07g066260	Solyc10g055780	-0.999994
Solyc10g011740	Solyc10g080840	-0.999994
Solyc04g005040	Solyc07g009530	-0.999994
Solyc02g089610	Calystegine_B1	-0.999994
Solyc11g072310	N_Caffeoyl_Putrescine	-0.999994
Solyc10g044470	Esculeoside_B	-0.999994
Solyc02g090030	Isoquercetin_Myricitrin_Quercetin_3_O_glucoside	-0.999994
Solyc03g025410	Solyc03g031420	-0.999993
Solyc03g120260	Solyc10g083970	-0.999993
Solyc02g081190	Solyc05g007180	-0.999993
Solyc02g084980	Solyc04g078550	-0.999993
Solyc02g064680	Solyc09g056340	-0.999993
Solyc10g054440	Solyc12g044820	-0.999993
Solyc04g074680	juiciness	-0.999993
Solyc01g091590	Solyc05g005280	-0.999993
Solyc05g053620	Solyc07g063940	-0.999993
Solyc02g090380	Solyc06g053930	-0.999993
Solyc08g082170	1_Caffeoyl_Quinic_Acid_Chlorogenic_Acid	-0.999993
Solyc01g109460	Solyc08g013670	-0.999993
Solyc08g082110	Solyc11g066890	-0.999993
Solyc10g050060	Nicotinamide	-0.999993
Solyc08g081550	sweetness	-0.999993
Solyc07g063940	Homospermidine	-0.999993
Solyc03g007960	Solyc09g011520	-0.999993
Solyc09g018280	Caffeic_Acid	-0.999993
Solyc06g068940	Solyc10g081570	-0.999993
Solyc02g094030	Solyc09g011870	-0.999992
Solyc03g080100	Solyc04g081960	-0.999992
Solyc02g036350	Ferulic_Acid	-0.999992
Solyc11g020230	Solyc11g068620	-0.999992
Solyc05g007140	Solyc12g096710	-0.999992
Solyc02g089610	Solyc03g094160	-0.999992
Solyc01g066430	Solyc07g008140	-0.999992
Solyc03g043700	Solyc10g083970	-0.999992
Solyc03g007870	Solyc04g074950	-0.999992
Solyc01g098400	Solyc07g007950	-0.999992
Solyc01g005220	Solyc03g025410	-0.999992
Solyc01g107980	Solyc08g078850	-0.999992
Solyc01g098400	Kaempferol_O_Glucoside_Quercetin_3_O_rhamnoside	-0.999992
Solyc03g124110	Solyc11g013110	-0.999992
Solyc06g051800	Solyc10g080840	-0.999992
Solyc02g088630	Solyc11g012290	-0.999992
Solyc03g113910	Sinapinic_Acid	-0.999992
Solyc01g111970	Que_Hexose_deoxyhexose_hexose_C9H6O2	-0.999992
Solyc02g080890	Dehydro_Tomatine	-0.999992
Solyc04g074030	3_Rhamno_Glucosyl_Quercetin__Rutin_	-0.999992
Solyc06g066370	Solyc08g080050	-0.999992
Solyc05g056050	Solyc07g066260	-0.999992
Solyc03g093130	Solyc10g077120	-0.999991
Solyc00g095860	Solyc12g005380	-0.999991
Solyc07g006370	1_4_Di_Caffeoyl_Quinic_Acid	-0.999991
Solyc02g072080	Solyc04g074030	-0.999991
Solyc02g072080	Solyc04g072920	-0.999991
Solyc06g008820	Solyc08g005050	-0.999991
Solyc07g019460	Solyc08g006320	-0.999991
Solyc01g107170	Solyc08g062330	-0.999991
Solyc02g062550	Solyc06g062920	-0.999991
Solyc04g080260	Guanine	-0.999991
Solyc12g006020	Dihydro_Kaempferol_7_O_glucoside	-0.999991
Solyc01g109110	Glucoheptulose	-0.999991
Solyc11g068710	Maltitol	-0.999991
Solyc02g063350	Solyc04g050930	-0.999991
Solyc04g077470	N5_N10_Formyl_Tetrahydro_Folic_Acid	-0.999991
Solyc01g057770	Solyc06g068940	-0.999991
4_O_b_D_Glucosyl_cis_p_Coumaric_Acid	NGC_hexose__hexose	-0.99999
Solyc01g090890	Solyc12g008840	-0.99999
Solyc07g052230	Solyc08g079090	-0.99999
Solyc08g066210	Caffeic_Acid	-0.99999
Solyc01g006950	Solyc11g010500	-0.99999
Solyc10g086280	Solyc12g006020	-0.99999
Solyc06g005650	Solyc12g009610	-0.99999
Solyc11g071760	Histidine	-0.99999
Solyc02g032850	Solyc07g009500	-0.99999
Solyc07g007950	Solyc09g011870	-0.99999
Solyc04g071030	Caffeic_Acid	-0.99999
Naringin	1_4_Di_Caffeoyl_Quinic_Acid	-0.99999
Solyc05g005280	Tryptophan	-0.999989
Solyc01g079260	Solyc04g074030	-0.999989
Solyc06g036310	Tomatidine_4_Hexose	-0.999989
Solyc06g060110	Solyc12g008350	-0.999989
Solyc03g082660	Solyc11g011330	-0.999989
Solyc01g073890	Solyc10g006130	-0.999989
Solyc07g055640	Delphinidin_3_O_p_Coumaroyl_Rutinoside_5_O_Glucoside	-0.999989
Solyc02g087350	1_4_Di_Caffeoyl_Quinic_Acid	-0.999989
Dihydroxy_Tomatine	Tomatidine_4_Hexose	-0.999989
Solyc02g088090	Solyc09g090190	-0.999989
Solyc04g081490	Solyc11g069070	-0.999989
Solyc04g050930	Solyc04g072900	-0.999989
Solyc02g065280	Solyc04g080260	-0.999989
Solyc02g036350	Protoporphyrinogen_IX	-0.999989
quercetin_3_O_glucoside	N5_N10_Formyl_Tetrahydro_Folic_Acid	-0.999989
Solyc06g074030	Glycerophosphocholine	-0.999989
Solyc03g026280	Solyc03g083930	-0.999989
Solyc03g051790	Solyc08g079700	-0.999989
Solyc05g005460	Solyc05g054800	-0.999989
Solyc04g051360	Solyc10g017980	-0.999988
Solyc09g010210	Solyc10g011910	-0.999988
N_Caffeoyl_Putrescine	Guanosine	-0.999988
Solyc01g079260	Solyc07g065120	-0.999988
Solyc02g089900	Solyc06g008820	-0.999988
Solyc12g017240	4_O_b_D_Glucosyl_cis_p_Coumaric_Acid	-0.999988
Solyc12g009300	Dehydro_Tomatine	-0.999988
Solyc08g078090	Anguivioside_XV	-0.999988
Solyc03g005570	Esculeoside_B	-0.999988
Solyc01g111260	Solyc04g005050	-0.999988
Solyc07g008140	turgidity	-0.999988
Solyc05g053610	Solyc06g072460	-0.999988
Solyc01g100390	Solyc08g077560	-0.999988
Solyc01g005160	Solyc07g056320	-0.999988
Solyc03g123630	Solyc08g075870	-0.999988
Solyc12g057140	Hydroxyproline	-0.999988
Solyc01g007010	Solyc08g066260	-0.999988
Solyc04g080260	Solyc05g052550	-0.999988
Solyc10g078240	Homocysteine	-0.999987
Solyc10g044470	Solyc10g080940	-0.999987
Solyc10g075150	Solyc10g076760	-0.999987
Solyc10g080840	Pipecolic_Acid	-0.999987
Solyc04g074680	Solyc04g077980	-0.999987
Solyc07g055650	Guanosine	-0.999987
Solyc12g011030	Hydroxy_Tomatine	-0.999987
Solyc05g056540	Solyc11g071740	-0.999987
Solyc01g009870	Solyc10g077120	-0.999987
Solyc12g006450	Solyc12g017240	-0.999987
Solyc07g007950	Solyc10g006230	-0.999987
Solyc05g005280	Solyc12g005340	-0.999987
Solyc05g010120	Asparagine	-0.999987
Solyc07g043200	Quercetin_3_diglucoside	-0.999987
Solyc07g064820	N5_N10_Formyl_Tetrahydro_Folic_Acid	-0.999987
Solyc01g005300	Solyc02g089900	-0.999986
Solyc12g010950	Caffeic_Acid	-0.999986
Solyc08g066260	Que_Hexose_deoxyhexose_hexose_C9H6O2	-0.999986
Solyc03g082530	Solyc04g074680	-0.999986
Solyc07g056320	Solyc07g062130	-0.999986
Solyc02g092930	Solyc06g010030	-0.999986
Solyc04g007880	Solyc08g006330	-0.999986
Solyc07g005210	Solyc12g006050	-0.999986
Solyc08g080290	Solyc09g061320	-0.999986
Solyc03g114710	Solyc07g006220	-0.999986
Solyc08g080290	Solyc12g019890	-0.999986
Solyc03g113380	Tryptophan	-0.999986
Solyc07g065120	3_Rhamno_Glucosyl_Quercetin__Rutin_	-0.999986
Solyc03g115930	Solyc05g053290	-0.999985
Solyc08g008100	4_O_b_D_Glucosyl_cis_p_Coumaric_Acid	-0.999985
Solyc08g008280	Solyc09g011600	-0.999985
Solyc10g006130	Naringenin_Chalcone_Hexose	-0.999985
Solyc01g097270	Solyc11g068620	-0.999985
Solyc09g005260	Solyc10g008400	-0.999985
Solyc04g081490	Solyc06g009290	-0.999985
Solyc02g065550	Solyc04g074000	-0.999985
Solyc04g009030	Solyc05g052980	-0.999985
Solyc01g100200	N5_N10_Formyl_Tetrahydro_Folic_Acid	-0.999985
Solyc08g080050	Naringenin_C3H7O2NS	-0.999985
Acetoxy_Hydroxy_tomatine	Quercetin_Dihexose_Deoxyhexose_Pentose	-0.999985
Solyc09g010210	sweetness	-0.999985
1_4_Di_Caffeoyl_Quinic_Acid	Pipecolic_Acid	-0.999985
Solyc04g080260	Solyc08g074480	-0.999985
Solyc07g043200	Solyc12g088360	-0.999985
Solyc12g011030	Protoporphyrinogen_IX	-0.999985
Solyc03g115740	Solyc11g044910	-0.999985
Solyc01g109460	Solyc07g055990	-0.999985
Solyc05g054830	Solyc08g006320	-0.999985
Solyc01g107800	Solyc03g113980	-0.999984
Solyc07g062130	Solyc08g013670	-0.999984
malvidin_3_O_glucoside	Keto_Glutaric_Acid	-0.999984
Solyc06g076280	Solyc08g077560	-0.999984
Solyc02g090350	Glutamine	-0.999984
Solyc03g093110	Solyc07g006500	-0.999984
Solyc06g010030	Solyc10g008400	-0.999984
Solyc03g121360	Solyc08g080050	-0.999984
Solyc08g080050	Solyc09g005080	-0.999984
Solyc02g072080	Solyc12g006450	-0.999984
Solyc12g006450	NGC_hexose__hexose	-0.999984
Solyc03g044910	Solyc08g066260	-0.999984
Solyc05g051240	Solyc10g006230	-0.999984
Solyc04g080260	Solyc10g007600	-0.999984
Solyc01g079810	Solyc03g082500	-0.999984
Solyc03g114360	Solyc07g047980	-0.999984
Solyc04g009030	Solyc08g068610	-0.999984
Solyc02g092930	Solyc09g005260	-0.999983
Solyc01g073890	Solyc10g081970	-0.999983
Isoquercetin_Myricitrin_Quercetin_3_O_glucoside	N5_N10_Formyl_Tetrahydro_Folic_Acid	-0.999983
Solyc02g079190	Solyc05g007930	-0.999983
Solyc01g065530	Solyc10g080840	-0.999983
Solyc03g083930	Solyc09g090080	-0.999983
Solyc09g011870	Naringenin_7_O_glucoside	-0.999983
Solyc05g050120	Esculeoside_A	-0.999983
Solyc09g008010	1_Methyl_L_histidine	-0.999983
Solyc02g087350	Solyc10g080840	-0.999983
Solyc01g005300	Solyc08g005050	-0.999983
Solyc01g059980	Solyc01g098400	-0.999983
Solyc06g069740	Solyc11g012290	-0.999983
Solyc01g005160	Solyc08g013670	-0.999983
Solyc01g110440	Que_3_O_Rutinoside_7_O_Glucoside	-0.999983
Solyc10g009110	Solyc11g071760	-0.999982
Solyc06g074670	Solyc08g006330	-0.999982
Solyc07g009500	Sinapinic_Acid	-0.999982
Solyc01g066430	Solyc06g071280	-0.999982
Solyc08g006330	Aspartate	-0.999982
Solyc08g079090	Solyc10g017980	-0.999982
Solyc09g011600	Tryptophan	-0.999982
Caffeic_Acid	b_carotene	-0.999982
Caffeic_Acid	d_carotene	-0.999982
Caffeic_Acid	lutein	-0.999982
Solyc03g113380	Solyc08g008280	-0.999982
Solyc04g050930	Solyc04g054810	-0.999982
Solyc10g011910	Isoquercetin_Myricitrin_Quercetin_3_O_glucoside	-0.999982
Solyc03g007960	Cinnamic_Aldehyde	-0.999981
Solyc04g074030	Quercetin_3_O_trisaccharide	-0.999981
Solyc01g111970	Solyc02g089150	-0.999981
Solyc01g111970	p_Coumaric_Acid_4_Hydroxy_Cinnamic_Acid	-0.999981
Solyc02g092790	Solyc09g011870	-0.999981
Solyc07g065120	Quercetin_Delphinidin	-0.999981
Solyc03g093140	Solyc08g006930	-0.999981
Solyc05g051240	Solyc09g011870	-0.999981
Solyc07g055650	Solyc11g072310	-0.99998
Solyc03g124110	Solyc08g028780	-0.99998
Solyc10g049630	Cinnamic_Acid	-0.99998
Solyc03g005570	Solyc10g080940	-0.99998
Solyc09g014910	Caffeic_Acid	-0.99998
Solyc12g011030	Ferulic_Acid	-0.99998
Solyc01g100200	Solyc10g011910	-0.99998
Solyc10g006230	Naringenin_7_O_glucoside	-0.99998
Solyc10g012080	Hydroxyproline	-0.99998
Solyc01g100460	Solyc07g066260	-0.999979
Solyc07g043200	Solyc09g014910	-0.999979
Solyc01g111970	flouriness	-0.999979
Solyc01g098400	Solyc03g118810	-0.999979
Solyc02g089440	Solyc09g014990	-0.999979
Solyc06g075780	Solyc08g068680	-0.999979
Solyc01g006370	Solyc12g013580	-0.999979
Solyc01g010020	Mevalonic_Acid	-0.999979
Solyc01g089890	Solyc04g082630	-0.999979
Solyc01g109110	Solyc09g091030	-0.999979
Solyc10g081970	Naringenin_Chalcone_Hexose	-0.999979
Solyc02g080010	Solyc12g044820	-0.999979
Solyc03g093110	Solyc11g073010	-0.999979
Solyc04g072920	Solyc12g017240	-0.999979
Solyc06g060110	Adenine	-0.999979
Solyc01g081310	Solyc06g076090	-0.999978
Solyc02g088090	Solyc03g116890	-0.999978
Solyc03g113980	Arginine	-0.999978
N_Caffeoyl_Putrescine	Tryptophan	-0.999978
Solyc10g078240	Solyc12g005340	-0.999978
Solyc01g098910	Solyc07g008110	-0.999978
Solyc01g079600	1_4_Di_Caffeoyl_Quinic_Acid	-0.999978
Solyc04g082630	Solyc06g035620	-0.999978
Solyc10g080940	Solyc11g013110	-0.999978
Solyc06g072460	Solyc07g062500	-0.999978
Solyc04g074030	Bis_Dihydro_Caffeoyl_Spermine	-0.999978
Solyc02g088690	Solyc03g113980	-0.999978
Solyc03g043700	Proline	-0.999978
Solyc02g064680	Solyc07g006370	-0.999978
Solyc06g008300	Cinnamic_Acid	-0.999978
Solyc07g043200	b_carotene	-0.999977
Solyc07g043200	d_carotene	-0.999977
Solyc07g043200	lutein	-0.999977
Solyc01g098690	Solyc03g114710	-0.999977
Solyc06g054260	Solyc06g076020	-0.999977
Solyc02g071610	Solyc05g007180	-0.999977
Solyc02g092790	Solyc10g006230	-0.999977
Solyc03g121360	Solyc04g008100	-0.999977
Solyc04g074030	juiciness	-0.999976
Solyc08g042000	Solyc10g052880	-0.999976
Solyc00g095860	Solyc09g011740	-0.999976
Solyc02g072520	Solyc12g044820	-0.999976
Solyc04g050930	Solyc07g051950	-0.999976
Solyc03g122350	Solyc03g123630	-0.999976
Solyc02g065550	Solyc03g031910	-0.999976
Solyc08g028780	Solyc08g079750	-0.999976
Solyc03g120260	Proline	-0.999975
Solyc03g093140	Solyc09g007860	-0.999975
Solyc04g072920	NGC_hexose__hexose	-0.999975
Solyc01g099600	Solyc12g008640	-0.999975
Solyc02g090110	Solyc11g012290	-0.999975
Solyc04g081490	Homospermidine	-0.999975
Solyc04g080260	Quercetin_Delphinidin	-0.999975
Solyc04g082140	LycoperosideG_OH	-0.999975
Solyc06g036110	Solyc08g066320	-0.999975
Solyc02g064680	Naringin	-0.999975
Solyc10g005480	Solyc12g009610	-0.999975
Solyc10g011910	quercetin_3_O_glucoside	-0.999975
Solyc12g096350	Acetoxy_Tomatine	-0.999975
Solyc03g113380	Guanosine	-0.999975
Solyc01g109460	Solyc07g056320	-0.999975
Solyc01g009870	Solyc06g036310	-0.999974
Solyc08g078090	Solyc09g011740	-0.999974
Solyc03g025720	Solyc12g008840	-0.999974
Solyc10g081970	Solyc10g086280	-0.999974
Solyc03g007380	Solyc05g007180	-0.999974
Solyc01g009870	Dihydroxy_Tomatine	-0.999974
Solyc04g079120	Esculeoside_A	-0.999974
Solyc04g074680	3_Rhamno_Glucosyl_Quercetin__Rutin_	-0.999974
Solyc07g063200	coumarin	-0.999974
Solyc01g099660	Solyc02g084890	-0.999973
Solyc01g089890	Solyc11g013110	-0.999973
Solyc01g099660	Niacin	-0.999973
Solyc03g007960	Acetoxy_Tomatine	-0.999973
Solyc02g083460	Solyc02g093050	-0.999973
Solyc02g090030	Solyc07g064820	-0.999973
C15H12O5_A_C9H12O8__hexose_malonyl_	sweetness	-0.999973
Solyc06g035620	Solyc11g013110	-0.999973
Solyc07g055990	Solyc07g062130	-0.999973
Solyc04g082630	Solyc10g080940	-0.999973
Solyc02g089610	Solyc03g122340	-0.999973
Solyc10g081970	Dihydro_Kaempferol_7_O_glucoside	-0.999972
Hydroxy_Tomatine	Histidine	-0.999972
Solyc04g009030	Solyc04g077980	-0.999972
Solyc07g062500	Solyc08g068680	-0.999972
Asparagine	Delphinidin_3_O_p_Coumaroyl_Rutinoside_5_O_Glucoside	-0.999972
Solyc09g056450	1_4_Di_Caffeoyl_Quinic_Acid	-0.999972
Solyc01g098400	Solyc03g025170	-0.999972
Solyc04g077470	Solyc10g011910	-0.999972
Solyc01g081310	Solyc09g014990	-0.999972
Solyc04g079120	Solyc11g011300	-0.999972
Solyc01g111970	Solyc10g085240	-0.999971
Solyc01g096040	Solyc10g011910	-0.999971
Solyc02g071610	Solyc07g006880	-0.999971
Solyc02g080540	Hydroxyproline	-0.999971
Quercetin_3_diglucoside	Caffeic_Acid	-0.999971
Solyc01g107820	Solyc08g079090	-0.999971
Solyc04g077980	Solyc07g065120	-0.999971
Solyc08g068600	N_Caffeoyl_Putrescine	-0.999971
Solyc10g007600	Solyc12g009300	-0.999971
Solyc06g072460	Solyc06g075780	-0.999971
Solyc03g113980	Solyc09g056450	-0.999971
Solyc02g082260	Solyc06g054260	-0.999971
Solyc02g089440	Solyc06g076090	-0.999971
Solyc02g088690	Solyc05g005280	-0.999971
Solyc09g005260	turgidity	-0.99997
Solyc03g094160	Dihydroxy_Tomatine	-0.99997
Solyc01g005160	Solyc07g055990	-0.99997
Solyc03g083470	Solyc08g078190	-0.99997
Solyc09g011600	Guanosine	-0.99997
Solyc05g007140	Solyc06g074840	-0.99997
Solyc03g094160	Solyc06g036310	-0.99997
Dehydro_Esculeoside_A	Aspartate	-0.99997
Solyc07g065120	Solyc08g074480	-0.99997
Solyc01g079260	Solyc04g074680	-0.99997
Solyc01g095630	Solyc03g114710	-0.999969
Solyc10g011910	Solyc10g085590	-0.999969
Solyc07g006880	Maltitol	-0.999969
Solyc01g095990	Solyc09g011520	-0.999969
Solyc04g077470	4_O_b_D_Glucosyl_cis_p_Coumaric_Acid	-0.999968
Solyc02g036350	Solyc06g063370	-0.999968
Solyc07g063940	Solyc11g069070	-0.999968
Solyc07g056320	Solyc11g017270	-0.999968
NGC_hexose__hexose	N5_N10_Formyl_Tetrahydro_Folic_Acid	-0.999968
Solyc03g007380	Solyc07g006880	-0.999968
Solyc05g010120	Solyc07g055640	-0.999968
Solyc07g056320	Solyc12g009480	-0.999968
Solyc11g013110	Esculeoside_B	-0.999968
Solyc01g091590	Solyc10g078240	-0.999968
1_Methyl_L_histidine	Raffinose_Melezitose	-0.999968
Solyc01g098400	Kukokamine_C	-0.999967
Solyc02g064680	Naringenin_Chalcone_Hexose	-0.999967
Solyc07g055650	Solyc08g008280	-0.999967
Solyc08g078190	saltiness	-0.999967
Solyc08g082610	Solyc11g044910	-0.999967
Solyc06g068940	Phosphocholine	-0.999967
Solyc04g074680	Solyc08g068610	-0.999967
Solyc01g095620	Solyc04g082630	-0.999967
Solyc01g065530	Solyc07g043200	-0.999967
Solyc02g090350	Solyc04g005670	-0.999967
Solyc04g005670	Solyc09g014990	-0.999967
Solyc09g042740	Solyc10g078240	-0.999967
Solyc04g072920	Solyc05g052980	-0.999966
Solyc05g052550	Solyc12g009300	-0.999966
Solyc07g066260	Solyc12g008660	-0.999966
Solyc01g010020	Biotin	-0.999966
Solyc10g006130	Solyc10g086280	-0.999965
Solyc03g083930	Esculeoside_B	-0.999965
Solyc01g108800	Solyc08g082990	-0.999965
4_O_b_D_Glucosyl_cis_p_Coumaric_Acid	quercetin_3_O_glucoside	-0.999965
Solyc03g113380	Solyc11g072310	-0.999965
Solyc02g089120	Solyc04g082140	-0.999965
Solyc12g096350	Cinnamic_Aldehyde	-0.999965
Solyc02g090380	Solyc04g074950	-0.999965
Solyc01g081310	Hydroxy_Tomatine	-0.999965
Solyc03g093110	Solyc08g062330	-0.999965
Solyc06g083310	Homospermidine	-0.999965
Solyc07g064820	Solyc12g006450	-0.999965
Solyc04g005050	Solyc07g066260	-0.999965
Solyc02g080890	Solyc10g007600	-0.999964
Solyc10g080840	Solyc12g088360	-0.999964
Solyc10g083940	Hydroxy_Tomatine	-0.999964
Solyc04g082630	Solyc08g066440	-0.999964
Solyc08g068610	4_O_b_D_Glucosyl_cis_p_Coumaric_Acid	-0.999964
Solyc03g082530	Solyc04g074030	-0.999964
Solyc12g017240	N5_N10_Formyl_Tetrahydro_Folic_Acid	-0.999964
Solyc01g079600	Solyc03g113980	-0.999964
Solyc08g066260	Solyc11g011300	-0.999964
Arginine	1_4_Di_Caffeoyl_Quinic_Acid	-0.999964
Solyc11g068620	Keto_Glutaric_Acid	-0.999964
Solyc02g065280	Solyc12g009300	-0.999964
Solyc10g006130	Dihydro_Kaempferol_7_O_glucoside	-0.999963
Solyc02g062550	Solyc07g062500	-0.999963
Solyc05g052790	Solyc06g075780	-0.999963
Solyc05g007180	Maltitol	-0.999963
Solyc03g007870	Solyc06g053930	-0.999963
Solyc10g009110	1_Caffeoyl_Quinic_Acid_Chlorogenic_Acid	-0.999963
Solyc06g009290	Solyc07g063940	-0.999962
Solyc05g007930	Cinnamic_Acid	-0.999962
Solyc03g115710	Solyc08g006930	-0.999962
Solyc02g071220	Esculeoside_A	-0.999962
Solyc04g074030	Solyc07g007590	-0.999962
Solyc01g079480	Solyc10g080840	-0.999961
Solyc05g051240	Solyc12g006020	-0.999961
Solyc02g090030	Solyc03g121360	-0.999961
Solyc04g082630	Esculeoside_B	-0.999961
Solyc06g066370	Solyc10g011910	-0.999961
Solyc01g099660	Solyc07g042170	-0.999961
Solyc12g009610	Asparagine	-0.999961
Solyc03g026280	Solyc09g011740	-0.999961
Solyc11g073010	Que_Hexose_deoxyhexose_hexose_C10H8O3	-0.999961
Solyc02g080890	Solyc02g086300	-0.999961
Solyc01g073890	Solyc02g064680	-0.999961
Solyc03g025720	Solyc04g074020	-0.99996
Solyc02g090360	Solyc05g005460	-0.99996
Solyc02g092000	Solyc03g123630	-0.99996
Solyc01g095620	Solyc11g013110	-0.99996
Solyc07g052230	Solyc08g076010	-0.99996
Solyc05g050120	Solyc11g011300	-0.99996
Solyc10g081570	Kaempferol_Hexose_Deoxyhex_Hexose_C10H8O3	-0.99996
Solyc09g011600	Solyc11g072310	-0.99996
Solyc07g062700	Solyc10g055760	-0.999959
Solyc02g092450	Solyc07g056000	-0.999959
Solyc07g065120	Guanine	-0.999959
Solyc01g100200	4_O_b_D_Glucosyl_cis_p_Coumaric_Acid	-0.999959
Solyc02g080890	Solyc05g052550	-0.999959
Solyc05g052790	Tyramine	-0.999959
N_Caffeoyl_Putrescine	Threonine_Homoserine	-0.999959
Solyc01g079600	Solyc02g064680	-0.999959
Solyc01g110480	Solyc06g054260	-0.999959
Solyc01g090890	Solyc02g071620	-0.999958
Solyc03g005570	Solyc09g090080	-0.999958
Solyc02g079190	Solyc10g049630	-0.999958
Solyc10g005480	Delphinidin_3_O_p_Coumaroyl_Rutinoside_5_O_Glucoside	-0.999957
Solyc01g059980	Caffeic_Acid	-0.999957
Solyc01g010020	Solyc01g095630	-0.999957
Solyc08g066440	Solyc11g013110	-0.999957
Solyc09g011870	Tryptamine	-0.999957
Solyc02g081190	Solyc11g068710	-0.999957
Solyc05g051400	Anguivioside_XV	-0.999957
Solyc06g076090	Histidine	-0.999957
Solyc01g107800	Solyc09g011600	-0.999957
Solyc07g056320	5_oxoproline	-0.999957
Solyc01g098910	Solyc12g008640	-0.999957
Solyc04g009030	Solyc12g017240	-0.999957
Solyc04g074680	Quercetin_3_O_trisaccharide	-0.999957
Solyc08g080050	Solyc08g081550	-0.999956
Solyc04g008100	Solyc07g064820	-0.999956
Solyc02g092450	Solyc07g056190	-0.999956
Solyc07g007760	Solyc10g081970	-0.999956
Solyc02g065280	Solyc02g080890	-0.999956
Solyc06g060680	Solyc10g081970	-0.999956
4_O_b_D_Glucosyl_cis_p_Coumaric_Acid	Isoquercetin_Myricitrin_Quercetin_3_O_glucoside	-0.999956
Solyc05g051400	Solyc08g028780	-0.999956
Solyc06g082440	Solyc08g006930	-0.999955
Solyc03g083470	Solyc07g053050	-0.999955
Solyc02g062550	Solyc07g009500	-0.999955
Solyc02g089440	Hydroxy_Tomatine	-0.999955
Solyc05g052790	Solyc08g007240	-0.999955
Solyc03g115900	Solyc05g052790	-0.999955
Solyc04g071100	Solyc05g052790	-0.999955
Solyc01g060020	Solyc05g052790	-0.999955
Solyc01g106620	Solyc05g052790	-0.999955
Solyc05g052790	Solyc10g055780	-0.999955
Solyc01g057770	Kaempferol_Hexose_Deoxyhex_Hexose_C10H8O3	-0.999955
Solyc01g107800	1_4_Di_Caffeoyl_Quinic_Acid	-0.999955
Solyc02g062550	Solyc06g075780	-0.999954
Solyc05g005280	Solyc08g068600	-0.999954
Solyc02g089610	Solyc03g093130	-0.999954
Solyc05g052980	Solyc07g065120	-0.999954
Tris_Dihydro_Caffeoyl_Spermine	sweetness	-0.999954
Solyc05g052790	Solyc07g062500	-0.999954
Solyc02g079190	Solyc06g008300	-0.999954
Solyc03g122340	Solyc10g078240	-0.999954
Solyc05g052980	Solyc12g006450	-0.999953
Solyc02g088690	N_Caffeoyl_Putrescine	-0.999953
Solyc04g009030	3_Rhamno_Glucosyl_Quercetin__Rutin_	-0.999953
Solyc03g119250	Solyc10g081970	-0.999953
Solyc01g111980	Solyc06g009290	-0.999953
Solyc02g086300	Solyc12g009300	-0.999953
Solyc01g094920	Solyc04g079250	-0.999953
Solyc06g053930	Hydroxyproline	-0.999953
Solyc10g081970	Ornithine	-0.999953
Solyc03g113980	Tryptophan	-0.999953
Solyc03g083930	Solyc10g080940	-0.999953
Solyc01g099600	Solyc07g008110	-0.999952
Solyc03g094160	Solyc10g077120	-0.999952
Solyc06g074030	Solyc12g005380	-0.999952
Solyc01g107170	Solyc07g006500	-0.999952
Solyc01g111970	Solyc02g079950	-0.999952
Solyc04g009030	NGC_hexose__hexose	-0.999952
Solyc01g111970	Solyc08g007770	-0.999952
Solyc12g006020	Solyc12g088360	-0.999952
Solyc04g072920	Solyc07g064820	-0.999952
Solyc10g006230	Tryptamine	-0.999951
Solyc01g005760	Solyc10g081970	-0.999951
Solyc08g062330	Solyc11g068710	-0.999951
Solyc01g109460	Solyc08g006930	-0.999951
Solyc08g006930	Pyridoxine_5_beta_D_glucoside	-0.999951
Solyc01g098400	Solyc12g010950	-0.999951
Solyc01g100460	Solyc01g111260	-0.999951
Solyc06g051800	Solyc07g043200	-0.999951
Solyc08g078090	Solyc12g005380	-0.999951
Solyc07g065120	Tomatidine	-0.999951
Solyc04g074030	d_Tomatine	-0.999951
Solyc01g107800	Solyc03g113380	-0.999951
Solyc02g064680	Solyc09g056450	-0.99995
Solyc01g098400	Tris_Dihydro_Caffeoyl_Spermine	-0.99995
Solyc08g008100	Solyc10g011910	-0.999949
Solyc02g072520	Solyc08g042000	-0.999949
Solyc05g052790	Solyc05g056050	-0.999949
Solyc05g005460	Solyc10g076760	-0.999949
Solyc02g072150	Solyc02g079190	-0.999949
Solyc03g097050	Acetoxy_Hydroxy_tomatine	-0.999949
Solyc02g090030	NGC_hexose__hexose	-0.999948
Solyc10g080690	Nicotinamide	-0.999948
Solyc01g079260	Solyc04g009030	-0.999948
Solyc04g072920	Solyc04g077980	-0.999948
Solyc11g020230	malvidin_3_O_glucoside	-0.999948
Solyc10g011910	Naringenin_C3H7O2NS	-0.999948
Solyc01g005760	Caffeic_Acid	-0.999948
Solyc01g090890	Solyc06g035960	-0.999947
Solyc09g011600	Arginine	-0.999947
Solyc04g079250	Solyc10g083970	-0.999947
Solyc06g076090	Solyc10g083940	-0.999947
Solyc09g065850	Solyc10g080840	-0.999947
Solyc01g010020	Solyc01g098690	-0.999947
Ornithine	Caffeic_Acid	-0.999946
Solyc03g031910	Hydroxyproline	-0.999946
Solyc09g005080	Solyc10g011910	-0.999946
Solyc07g043200	Solyc10g011740	-0.999946
Solyc03g119250	Caffeic_Acid	-0.999946
Solyc05g051660	Solyc08g068690	-0.999946
Solyc07g009530	Solyc08g076010	-0.999946
Solyc03g122350	red_colour	-0.999946
Solyc00g095860	Glycerophosphocholine	-0.999946
Solyc01g111980	Solyc11g069070	-0.999945
Solyc12g008640	Solyc12g056580	-0.999945
Solyc01g099660	Solyc09g091510	-0.999945
Solyc05g013580	Solyc08g042000	-0.999945
Solyc11g071740	colour_uniformity	-0.999945
Solyc07g007760	Solyc10g006130	-0.999945
Solyc06g060680	Solyc10g006130	-0.999945
Solyc10g006130	Pipecolic_Acid	-0.999945
Solyc09g090080	Solyc10g044470	-0.999945
Solyc03g113980	Naringin	-0.999945
Solyc03g095770	Solyc10g081570	-0.999944
Solyc02g092000	Tri_Caffeoyl_Quinic_Acid	-0.999944
Solyc01g098400	Solyc04g071030	-0.999944
Solyc08g082990	Raffinose_Melezitose	-0.999944
Solyc08g075870	coumarin	-0.999944
Naringenin_Chalcone_Hexose	1_4_Di_Caffeoyl_Quinic_Acid	-0.999944
Solyc03g082660	Solyc07g005210	-0.999943
Solyc02g090030	Solyc12g017240	-0.999943
Solyc01g098400	Solyc08g066210	-0.999943
Solyc06g060680	Caffeic_Acid	-0.999943
Solyc01g006950	Solyc12g010900	-0.999943
Solyc07g007760	Caffeic_Acid	-0.999943
Solyc04g071480	Protoporphyrinogen_IX	-0.999942
Solyc06g072670	1_Methyl_L_histidine	-0.999942
Solyc08g062330	Que_Hexose_deoxyhexose_hexose_C10H8O3	-0.999942
Solyc03g093140	Solyc07g056320	-0.999942
Solyc02g080540	Solyc03g007870	-0.999942
Solyc04g079120	Que_Hexose_deoxyhexose_hexose_C9H6O2	-0.999941
Solyc03g119250	Solyc10g006130	-0.999941
Solyc04g080260	Solyc06g050630	-0.999941
Solyc08g080050	Isoquercetin_Myricitrin_Quercetin_3_O_glucoside	-0.999941
Solyc06g069570	Solyc06g071810	-0.999941
Solyc07g008240	Solyc07g056000	-0.999941
Solyc10g006130	Ornithine	-0.999941
Solyc08g082170	Solyc11g071760	-0.999941
Solyc01g108800	1_Methyl_L_histidine	-0.999941
Solyc09g014990	Solyc12g011030	-0.999941
Solyc12g009300	a_Tomatine	-0.999941
Solyc03g117980	Solyc10g079130	-0.999941
Solyc03g113980	Solyc07g006370	-0.99994
Solyc03g113380	Arginine	-0.99994
Solyc01g005760	Solyc10g006130	-0.99994
Solyc03g121360	N5_N10_Formyl_Tetrahydro_Folic_Acid	-0.99994
Solyc00g095860	Solyc03g083930	-0.999939
Solyc02g064680	Arginine	-0.999939
Solyc02g032850	Solyc05g053610	-0.999939
Solyc01g057770	Solyc03g095770	-0.999939
Solyc12g009300	Solyc12g098570	-0.999939
Solyc01g105030	Solyc06g063370	-0.999939
Solyc05g005280	Threonine_Homoserine	-0.999939
Solyc04g005050	Phosphocholine	-0.999938
Solyc11g066890	Nicotinamide	-0.999938
Solyc02g089120	Phosphocholine	-0.999938
Solyc01g100200	Solyc08g080050	-0.999938
Solyc02g094030	Solyc12g006020	-0.999938
Solyc07g007950	Caffeic_Acid	-0.999938
Solyc03g121360	sweetness	-0.999938
Solyc08g082110	Solyc10g050060	-0.999938
Solyc08g078190	Solyc12g008350	-0.999937
Solyc07g008240	Solyc07g056190	-0.999937
Solyc08g068680	Tyramine	-0.999937
Solyc06g066600	Solyc06g069570	-0.999937
Solyc01g098400	Solyc09g018280	-0.999936
Solyc10g075150	5_oxoproline	-0.999936
Solyc03g114160	Solyc06g071810	-0.999936
Solyc03g007380	Solyc12g013580	-0.999936
Solyc11g011330	Solyc12g006050	-0.999936
Solyc10g081570	Thiamine	-0.999936
Solyc09g011600	Solyc09g056450	-0.999936
Solyc03g082530	4_O_b_D_Glucosyl_cis_p_Coumaric_Acid	-0.999936
Solyc04g074030	Solyc08g068610	-0.999936
Solyc02g087350	Solyc10g006130	-0.999936
Solyc04g082140	Solyc06g068940	-0.999935
Solyc01g073890	1_4_Di_Caffeoyl_Quinic_Acid	-0.999935
Solyc02g068740	malvidin_3_O_glucoside	-0.999935
Solyc02g062550	Solyc03g113910	-0.999935
Solyc07g055650	Solyc09g042740	-0.999935
Solyc04g078550	Solyc08g021820	-0.999935
Solyc01g109110	Glutamine	-0.999935
Solyc06g008300	Tri_Caffeoyl_Quinic_Acid	-0.999935
Solyc06g072460	Solyc07g009500	-0.999934
Solyc03g113980	Guanosine	-0.999934
Solyc03g033540	Solyc04g080260	-0.999934
Kukokamine_C	sweetness	-0.999933
Solyc08g068690	Delphinidin_3_O_p_Coumaroyl_Rutinoside_5_O_Glucoside	-0.999933
Solyc04g071480	Ferulic_Acid	-0.999933
Solyc03g026280	Solyc11g013110	-0.999933
Solyc07g008590	Solyc11g012290	-0.999933
Solyc01g091590	Solyc07g055650	-0.999933
Solyc02g090380	Feruloyl_Quinic_Acid	-0.999933
Solyc02g064680	Solyc10g011740	-0.999933
Solyc02g084980	Solyc07g006220	-0.999933
Solyc02g089350	Solyc09g015040	-0.999933
Solyc03g026280	Solyc12g005380	-0.999932
Solyc08g007240	Solyc08g068680	-0.999932
Solyc04g077980	Solyc12g006450	-0.999932
Solyc03g115900	Solyc08g068680	-0.999932
Solyc04g071100	Solyc08g068680	-0.999932
Solyc01g060020	Solyc08g068680	-0.999932
Solyc01g106620	Solyc08g068680	-0.999932
Solyc08g068680	Solyc10g055780	-0.999932
Solyc10g081970	Pipecolic_Acid	-0.999932
Solyc09g056340	Solyc10g080840	-0.999932
Solyc01g090890	Solyc04g074020	-0.999932
Solyc07g055640	Solyc12g009610	-0.999932
Solyc02g080890	a_Tomatine	-0.999931
Solyc03g114160	Solyc06g066600	-0.999931
Solyc07g062130	Solyc08g006930	-0.999931
Solyc04g074680	Solyc12g017240	-0.999931
Solyc04g009030	Quercetin_3_O_trisaccharide	-0.999931
Solyc09g007860	Solyc11g017270	-0.999931
Solyc11g068710	Solyc11g073010	-0.999931
Solyc02g071610	Solyc12g013580	-0.999931
Solyc01g087580	Solyc07g055710	-0.999931
Solyc09g007860	Solyc12g009480	-0.999931
Solyc02g086300	Solyc04g050930	-0.999931
Solyc07g006500	Solyc12g010900	-0.99993
Solyc01g098760	Solyc05g051850	-0.99993
Solyc01g111260	Solyc12g008660	-0.99993
Solyc06g005650	Delphinidin_3_O_p_Coumaroyl_Rutinoside_5_O_Glucoside	-0.99993
Solyc06g062920	Solyc08g068680	-0.99993
Solyc10g049630	Tri_Caffeoyl_Quinic_Acid	-0.99993
Solyc08g006330	Solyc08g007460	-0.99993
Solyc01g057770	Thiamine	-0.99993
Solyc01g100460	Solyc10g084000	-0.99993
Solyc04g071480	Solyc11g071760	-0.99993
Solyc08g080050	quercetin_3_O_glucoside	-0.99993
Solyc04g074030	Solyc06g050630	-0.999929
Solyc02g080890	Solyc12g098570	-0.999929
Solyc02g071620	Solyc03g025720	-0.999929
Solyc01g009870	1_Caffeoyl_Quinic_Acid_Chlorogenic_Acid	-0.999928
Solyc04g074680	Solyc07g007590	-0.999928
Solyc07g056190	Solyc07g064710	-0.999928
Solyc03g007870	Solyc10g012080	-0.999928
Solyc03g113380	Solyc09g056450	-0.999928
Solyc01g107800	Solyc07g055650	-0.999928
Solyc01g006370	Solyc05g007180	-0.999928
Solyc03g118090	Solyc08g021820	-0.999928
Solyc02g089610	Homocysteine	-0.999928
Solyc08g077680	Solyc12g055710	-0.999928
Solyc10g006230	b_carotene	-0.999927
Solyc10g006230	d_carotene	-0.999927
Solyc10g006230	lutein	-0.999927
Solyc01g107800	Solyc02g064680	-0.999927
Solyc02g064680	Solyc06g051800	-0.999927
Solyc01g005160	Solyc08g006930	-0.999927
Solyc03g093080	Solyc09g005260	-0.999927
Solyc08g068610	N5_N10_Formyl_Tetrahydro_Folic_Acid	-0.999927
Solyc03g025170	sweetness	-0.999927
malvidin_3_O_glucoside	skin_resistance	-0.999926
Solyc02g063350	Solyc03g114360	-0.999926
Solyc04g008100	NGC_hexose__hexose	-0.999926
Solyc04g082140	Solyc12g044820	-0.999926
Solyc08g077560	Acetoxy_Hydroxy_Dehydro_tomatine	-0.999925
Solyc07g056000	Feruloyl_Quinic_Acid	-0.999925
Solyc01g066430	Solyc06g010030	-0.999925
Solyc05g056050	Solyc08g068680	-0.999925
Solyc04g074680	NGC_hexose__hexose	-0.999925
Solyc01g098400	C15H12O5_A_C9H12O8__hexose_malonyl_	-0.999925
Solyc01g079600	Solyc09g011600	-0.999925
Solyc09g018280	Solyc12g006020	-0.999925
Solyc05g050120	Que_Hexose_deoxyhexose_hexose_C9H6O2	-0.999925
Solyc04g077470	Solyc08g080050	-0.999925
Solyc07g056000	Solyc07g064710	-0.999924
Solyc07g052230	Solyc12g056550	-0.999924
Solyc05g010120	Solyc08g081540	-0.999924
Solyc03g026280	Solyc04g082630	-0.999924
Solyc09g014910	Solyc10g006230	-0.999924
Solyc03g124110	Anguivioside_XV	-0.999923
Solyc09g011740	Esculeoside_B	-0.999923
Solyc01g098400	Solyc02g094030	-0.999923
Solyc03g093120	Solyc04g082630	-0.999923
Solyc02g092000	red_colour	-0.999923
Naringenin_7_O_glucoside	Caffeic_Acid	-0.999923
LycoperosideG_OH	Phosphocholine	-0.999923
Solyc04g072920	3_Rhamno_Glucosyl_Quercetin__Rutin_	-0.999922
Solyc05g053610	Sinapinic_Acid	-0.999922
Solyc02g087350	Solyc10g081970	-0.999922
Solyc01g065530	Solyc12g006020	-0.999922
Solyc06g072670	Solyc11g012290	-0.999922
Solyc04g008100	Solyc09g010210	-0.999922
Solyc03g114360	Solyc04g072900	-0.999922
Solyc05g051400	Solyc10g044470	-0.999922
Solyc10g081970	Quercetin_3_diglucoside	-0.999922
Solyc09g011870	Kaempferol_O_Glucoside_Quercetin_3_O_rhamnoside	-0.999921
Solyc07g056190	Feruloyl_Quinic_Acid	-0.999921
Solyc03g122350	Tri_Caffeoyl_Quinic_Acid	-0.999921
Solyc06g074030	Solyc09g011740	-0.999921
Solyc10g075150	Solyc12g009480	-0.999921
Solyc02g079190	Solyc03g115740	-0.999921
Solyc04g009030	Solyc07g064820	-0.99992
Solyc09g011870	b_carotene	-0.99992
Solyc09g011870	d_carotene	-0.99992
Solyc09g011870	lutein	-0.99992
Solyc10g075150	Solyc11g017270	-0.99992
Solyc04g008100	Solyc12g017240	-0.99992
Dihydro_Kaempferol_7_O_glucoside	Caffeic_Acid	-0.99992
Solyc02g080010	LycoperosideG_OH	-0.99992
Solyc02g093050	Solyc07g009530	-0.99992
Solyc04g005670	Ferulic_Acid	-0.999919
Solyc07g064710	Caffeic_Acid_Glucoside	-0.999919
Solyc02g080070	Solyc05g007140	-0.999919
Solyc03g113980	Solyc11g072310	-0.999919
Solyc02g090350	Glucoheptulose	-0.999918
Solyc04g080260	d_Tomatine	-0.999918
Solyc02g089610	hardness	-0.999918
Solyc09g015770	malvidin_3_O_glucoside	-0.999918
Solyc01g006370	Solyc07g006880	-0.999918
Solyc02g092790	Caffeic_Acid	-0.999918
Solyc09g008280	Solyc09g097960	-0.999917
Solyc08g006320	Solyc09g007900	-0.999917
Solyc12g013580	Acetoxy_Hydroxy_tomatine	-0.999917
Solyc08g066210	Solyc12g006020	-0.999917
Solyc01g079600	Solyc03g113380	-0.999917
Solyc10g086280	Caffeic_Acid	-0.999917
Solyc02g089150	Solyc04g079120	-0.999917
Solyc08g080050	C15H12O5_A_C9H12O8__hexose_malonyl_	-0.999917
4_O_b_D_Glucosyl_cis_p_Coumaric_Acid	juiciness	-0.999916
Solyc02g089350	Solyc05g007930	-0.999916
Solyc02g090380	Solyc07g008240	-0.999916
Solyc02g071220	Solyc08g007770	-0.999916
Solyc09g011870	Solyc09g014910	-0.999916
Solyc02g071220	Solyc02g079950	-0.999916
Solyc04g079120	p_Coumaric_Acid_4_Hydroxy_Cinnamic_Acid	-0.999916
Solyc01g079260	Solyc04g072920	-0.999916
Solyc04g071030	Solyc12g006020	-0.999916
Solyc07g055650	Arginine	-0.999915
Solyc07g055650	Solyc12g005340	-0.999915
Solyc03g115710	Solyc07g055990	-0.999915
Solyc02g072150	Cinnamic_Acid	-0.999915
Solyc03g025720	Solyc06g035960	-0.999915
Solyc09g007860	5_oxoproline	-0.999915
Solyc08g005050	tomato_odour	-0.999915
Solyc03g032150	Solyc05g010120	-0.999914
Solyc01g073890	Solyc07g043200	-0.999914
Solyc08g062680	Solyc11g071740	-0.999914
Solyc10g006230	Kaempferol_O_Glucoside_Quercetin_3_O_rhamnoside	-0.999914
Solyc05g051240	Solyc07g043200	-0.999914
Solyc02g062550	Solyc12g006930	-0.999914
Solyc04g074680	d_Tomatine	-0.999914
Bis_Dihydro_Caffeoyl_Spermine	4_O_b_D_Glucosyl_cis_p_Coumaric_Acid	-0.999913
Solyc07g008110	Solyc12g056580	-0.999913
Solyc03g118810	sweetness	-0.999913
Solyc04g079120	flouriness	-0.999913
Solyc03g093120	Solyc11g013110	-0.999913
Solyc08g082180	Solyc11g068620	-0.999913
Solyc08g078090	Solyc11g013110	-0.999912
Solyc05g005070	Que_Hexose_deoxyhexose_hexose_C10H8O3	-0.999912
Solyc06g072670	Solyc08g082990	-0.999912
Solyc01g087580	Solyc12g057140	-0.999912
Solyc10g078240	Solyc11g072310	-0.999912
Solyc07g053740	malvidin_3_O_glucoside	-0.999911
Solyc02g080070	Solyc10g055760	-0.999911
Solyc06g009140	Solyc08g077680	-0.999911
Solyc03g113910	Solyc06g072460	-0.999911
Solyc03g007870	Solyc12g057140	-0.99991
Solyc08g008280	1_4_Di_Caffeoyl_Quinic_Acid	-0.99991
Solyc02g069800	Glycerophosphocholine	-0.99991
Solyc10g078240	Calystegine_B1	-0.999909
Solyc02g036350	Solyc06g076090	-0.999909
Solyc03g113380	Solyc09g042740	-0.999909
Solyc04g005670	Protoporphyrinogen_IX	-0.999909
Solyc04g050930	Solyc07g047980	-0.999908
Solyc01g100390	Solyc09g091510	-0.999908
Solyc01g079810	Solyc08g078070	-0.999908
Solyc10g006230	Quercetin_3_diglucoside	-0.999907
Solyc02g072080	Solyc07g065120	-0.999907
coumarin	sourness	-0.999907
Solyc01g091590	Solyc03g113380	-0.999907
Solyc10g006130	Quercetin_3_diglucoside	-0.999907
Solyc12g006020	Solyc12g010950	-0.999907
Solyc03g093140	Solyc05g051660	-0.999906
Solyc03g114600	Solyc07g065920	-0.999906
Solyc10g084000	Solyc12g008660	-0.999906
Solyc02g089900	tomato_odour	-0.999906
Solyc01g010660	Solyc01g098760	-0.999906
Solyc02g032850	Solyc10g079870	-0.999906
Solyc06g083310	Acetoxy_Hydroxy_Dehydro_tomatine	-0.999906
Solyc09g014910	Solyc10g081970	-0.999905
Solyc09g090080	Anguivioside_XV	-0.999905
Solyc02g089440	Solyc06g063370	-0.999905
Solyc08g060920	Dehydro_Esculeoside_A	-0.999905
Solyc01g098800	Solyc05g005460	-0.999905
Solyc10g080840	Solyc10g086280	-0.999905
Solyc01g010020	Solyc03g118090	-0.999905
Solyc06g082440	Solyc07g055990	-0.999905
Solyc01g065530	Solyc02g064680	-0.999904
Solyc09g011740	Solyc10g080940	-0.999904
Solyc03g005570	Solyc05g051400	-0.999904
Solyc10g009550	Solyc12g005380	-0.999904
Solyc02g089610	Solyc06g076040	-0.999904
Solyc01g006370	Quercetin_Dihexose_Deoxyhexose_Pentose	-0.999904
Solyc12g006450	3_Rhamno_Glucosyl_Quercetin__Rutin_	-0.999904
Solyc07g043200	Naringenin_Chalcone_Hexose	-0.999904
Solyc02g089640	Solyc03g114360	-0.999904
Solyc06g072460	Solyc12g008660	-0.999903
Solyc05g052790	Solyc06g062920	-0.999903
Solyc01g107390	Peonidin_3_O_Glucoside	-0.999903
Solyc01g107390	Dihydro_Caffeic_Acid	-0.999903
Solyc01g107390	Phosphatidylcholine	-0.999903
Solyc04g080260	Solyc07g007590	-0.999902
Solyc02g080010	Solyc02g089120	-0.999902
Solyc02g090360	Solyc10g075150	-0.999902
Solyc03g113980	Solyc09g056340	-0.999902
Solyc10g083970	Kaempferol_Hexose_Deoxyhexose_Hex_C9H6O2	-0.999902
Solyc10g080840	Dihydro_Kaempferol_7_O_glucoside	-0.999902
Solyc01g111970	Esculeoside_A	-0.999902
Solyc07g055650	Solyc09g056450	-0.999901
Solyc04g082630	Solyc08g078090	-0.999901
Solyc10g081970	b_carotene	-0.999901
Solyc10g081970	d_carotene	-0.999901
Solyc10g081970	lutein	-0.999901
Solyc05g050120	Kaempferol_Hexose_Deoxyhexose_Hex_C9H6O2	-0.999901
Solyc10g011740	1_4_Di_Caffeoyl_Quinic_Acid	-0.999901
Solyc08g081550	Solyc10g011910	-0.999901
Solyc09g011600	Solyc09g042740	-0.9999
Solyc02g089350	sourness	-0.9999
Solyc09g011870	Quercetin_3_diglucoside	-0.999899
Solyc06g076280	Solyc09g091510	-0.999899
Solyc03g051790	Solyc06g054260	-0.999899
Solyc07g055990	Pyridoxine_5_beta_D_glucoside	-0.999899
Solyc02g090030	Solyc08g068610	-0.999899
Solyc06g051800	Solyc12g006020	-0.999898
Solyc01g079480	Solyc10g006130	-0.999898
Solyc09g011600	Naringin	-0.999898
Solyc01g091590	Solyc09g011600	-0.999898
Solyc01g007010	Solyc01g111970	-0.999898
Solyc08g008370	Solyc10g077120	-0.999898
Solyc03g044910	Solyc06g005650	-0.999898
Solyc03g083470	Solyc06g060110	-0.999898
Solyc04g081890	Solyc08g068390	-0.999898
Solyc04g079120	Solyc10g085240	-0.999897
Solyc02g089150	Solyc05g050120	-0.999897
Solyc04g009030	Solyc07g007590	-0.999897
Solyc04g005050	Solyc05g052790	-0.999896
Solyc01g079260	Solyc12g006450	-0.999896
Solyc01g010020	Solyc04g078550	-0.999896
Solyc05g050120	p_Coumaric_Acid_4_Hydroxy_Cinnamic_Acid	-0.999896
Solyc04g074950	Hydroxyproline	-0.999896
Solyc00g095860	Solyc03g005570	-0.999896
Solyc01g087580	Solyc04g074000	-0.999896
Solyc03g114360	Glyceric_Acid_2_Phosphate_Glyceric_Acid_3_Phosphate	-0.999896
Solyc02g090030	Solyc09g010210	-0.999895
Solyc04g072920	Quercetin_3_O_trisaccharide	-0.999895
Tomatidine_4_Hexose	1_Caffeoyl_Quinic_Acid_Chlorogenic_Acid	-0.999895
Solyc10g078240	Guanosine	-0.999894
Solyc06g060110	Solyc09g090190	-0.999894
Solyc06g005280	Dehydro_Esculeoside_A	-0.999894
Solyc06g051800	1_4_Di_Caffeoyl_Quinic_Acid	-0.999894
Solyc01g094920	Kaempferol_Hexose_Deoxyhexose_Hex_C9H6O2	-0.999894
Solyc06g083310	Solyc08g074740	-0.999894
Solyc06g075780	Solyc07g066260	-0.999893
Solyc03g121360	4_O_b_D_Glucosyl_cis_p_Coumaric_Acid	-0.999893
Solyc02g088090	Solyc12g008350	-0.999893
Solyc06g063370	Glutamine	-0.999893
Solyc05g050120	flouriness	-0.999893
Solyc07g006370	Solyc09g011600	-0.999892
Solyc01g111980	Solyc05g053620	-0.999892
Solyc07g006370	Solyc10g080840	-0.999892
Solyc01g087580	Solyc10g012080	-0.999892
Solyc10g011740	Solyc12g006020	-0.999892
N_Caffeoyl_Putrescine	Homocysteine	-0.999892
Solyc10g084000	Thiamine	-0.999891
Solyc01g098400	Solyc05g051240	-0.999891
Solyc02g090380	Solyc02g092450	-0.999891
Solyc03g082660	Solyc10g005960	-0.999891
Solyc03g093080	Solyc07g008140	-0.99989
Solyc08g008100	Solyc08g080050	-0.99989
Solyc02g079590	Solyc06g068460	-0.99989
Solyc03g115710	Solyc08g013670	-0.99989
Solyc01g081310	Solyc06g063370	-0.99989
Solyc09g014910	Solyc10g006130	-0.999889
Solyc08g006320	Peonidin_3_O_Glucoside	-0.999889
Solyc08g006320	Dihydro_Caffeic_Acid	-0.999889
Solyc08g006320	Phosphatidylcholine	-0.999889
Solyc03g113380	Naringin	-0.999889
Solyc01g111970	Solyc03g044910	-0.999889
Solyc04g074030	Solyc12g017240	-0.999889
Solyc01g007010	Solyc06g005650	-0.999888
Solyc01g079600	Solyc07g055650	-0.999888
Solyc03g082530	N5_N10_Formyl_Tetrahydro_Folic_Acid	-0.999888
Solyc03g118810	Solyc09g011870	-0.999888
Solyc01g105030	Solyc01g109110	-0.999888
Solyc04g074680	Solyc07g064820	-0.999887
Solyc03g117980	Solyc09g008280	-0.999887
Solyc03g113380	Solyc12g005340	-0.999886
Solyc09g007900	Solyc12g019890	-0.999886
Solyc06g072460	Solyc12g006930	-0.999886
Solyc04g074680	Solyc06g050630	-0.999886
Solyc09g007900	Solyc09g061320	-0.999886
Solyc10g080840	Naringin	-0.999886
Solyc08g080050	Tris_Dihydro_Caffeoyl_Spermine	-0.999885
Solyc10g079870	Sinapinic_Acid	-0.999885
Solyc01g100390	Solyc07g042170	-0.999885
Solyc12g005380	Esculeoside_B	-0.999885
Solyc02g079190	Solyc08g082610	-0.999885
Calystegine_B1	Dihydroxy_Tomatine	-0.999885
Solyc11g012290	Raffinose_Melezitose	-0.999885
Solyc10g006130	b_carotene	-0.999884
Solyc10g006130	d_carotene	-0.999884
Solyc10g006130	lutein	-0.999884
Solyc04g051360	Solyc07g052230	-0.999884
Solyc03g121920	Glycerophosphocholine	-0.999884
Solyc01g096040	Solyc04g008100	-0.999884
Solyc06g036310	Calystegine_B1	-0.999884
Solyc03g113380	Solyc07g006370	-0.999883
Solyc03g113980	Solyc09g065850	-0.999883
Solyc08g007460	Solyc11g044910	-0.999882
Solyc02g036350	Hydroxy_Tomatine	-0.999882
Solyc01g079480	Solyc10g081970	-0.999882
Solyc01g107390	Raffinose_Melezitose	-0.999882
Solyc04g074950	Solyc07g056000	-0.999882
Solyc08g066260	Solyc12g009610	-0.999881
Solyc08g008100	Solyc12g006450	-0.999881
Solyc05g056050	Phosphocholine	-0.999881
Solyc04g074030	NGC_hexose__hexose	-0.999881
Solyc07g065120	Solyc12g098570	-0.99988
Solyc02g094030	Solyc07g043200	-0.99988
Solyc01g098690	Solyc08g021820	-0.99988
Solyc03g115740	Cinnamic_Acid	-0.99988
Solyc04g008100	Solyc10g085590	-0.99988
Solyc03g095770	Solyc10g084000	-0.999879
Solyc03g118810	Solyc10g006230	-0.999879
Solyc04g079120	Kaempferol_Hexose_Deoxyhexose_Hex_C9H6O2	-0.999879
Solyc04g009030	d_Tomatine	-0.999879
Solyc07g062500	Solyc07g066260	-0.999879
Solyc10g054440	LycoperosideG_OH	-0.999879
Solyc01g107090	Solyc06g074530	-0.999879
Solyc07g056320	Solyc10g076760	-0.999879
Kaempferol_O_Glucoside_Quercetin_3_O_rhamnoside	sweetness	-0.999878
Solyc03g117980	Solyc05g053290	-0.999878
Solyc03g093110	Solyc05g005070	-0.999878
Solyc02g072080	4_O_b_D_Glucosyl_cis_p_Coumaric_Acid	-0.999878
Solyc09g090080	Glycerophosphocholine	-0.999878
Solyc03g124110	Solyc10g044470	-0.999878
Solyc06g082440	Solyc08g013670	-0.999878
Solyc04g074030	Quercetin_Delphinidin	-0.999878
Solyc07g065120	a_Tomatine	-0.999877
Solyc01g089890	Anguivioside_XV	-0.999877
Solyc09g011600	Solyc12g005340	-0.999876
Solyc02g083460	Solyc08g076010	-0.999876
Solyc04g074950	Solyc07g056190	-0.999876
Solyc00g095860	Solyc10g044470	-0.999876
Solyc06g035620	Anguivioside_XV	-0.999876
Solyc05g050120	Solyc10g085240	-0.999875
Solyc01g100460	Solyc06g072460	-0.999875
Solyc09g065850	Solyc10g006130	-0.999875
Solyc01g098400	Solyc08g081550	-0.999875
Solyc06g076280	Solyc07g042170	-0.999875
Solyc09g015040	Cinnamic_Acid	-0.999874
Solyc02g062550	Solyc12g008660	-0.999874
Caffeic_Acid	Tryptamine	-0.999874
Solyc01g087580	Solyc02g080540	-0.999874
Solyc12g006450	Quercetin_3_O_trisaccharide	-0.999873
Solyc06g071810	Solyc08g076390	-0.999873
Solyc05g053620	Solyc06g083310	-0.999873
Solyc02g064680	Solyc08g008280	-0.999873
Solyc02g080890	Solyc04g072900	-0.999872
Solyc07g007760	Solyc10g080840	-0.999872
Solyc06g060680	Solyc10g080840	-0.999872
Solyc05g005280	Solyc08g008280	-0.999872
Solyc10g055780	Phosphocholine	-0.999872
Solyc01g106620	Phosphocholine	-0.999872
Solyc01g060020	Phosphocholine	-0.999872
Solyc03g115900	Phosphocholine	-0.999872
Solyc04g071100	Phosphocholine	-0.999872
Solyc08g007240	Phosphocholine	-0.999872
Solyc03g119530	Solyc04g074000	-0.999872
Solyc01g111980	Solyc08g074740	-0.999871
Solyc03g025170	Solyc09g011870	-0.999871
Solyc08g081540	Solyc12g009610	-0.999871
Solyc08g013670	Pyridoxine_5_beta_D_glucoside	-0.999871
Solyc04g071480	Solyc09g014990	-0.999871
Solyc07g065120	Bis_Dihydro_Caffeoyl_Spermine	-0.999871
Solyc09g015040	coumarin	-0.99987
Solyc02g090110	1_Methyl_L_histidine	-0.999869
Solyc01g091910	Solyc06g068270	-0.999869
Solyc06g076020	Solyc08g079700	-0.999869
Solyc04g008100	Solyc08g068610	-0.999868
Solyc02g082700	Solyc08g066320	-0.999868
Solyc01g005760	Solyc10g006230	-0.999868
Solyc10g049630	Solyc11g044910	-0.999868
Solyc03g119250	Solyc10g080840	-0.999867
Solyc02g089610	Tomatidine_4_Hexose	-0.999867
Solyc10g078240	Tryptophan	-0.999867
Solyc06g036310	Solyc08g008370	-0.999867
Solyc07g065120	juiciness	-0.999867
Solyc06g066600	Solyc08g076390	-0.999867
Solyc10g080840	Ornithine	-0.999867
Solyc01g065530	1_4_Di_Caffeoyl_Quinic_Acid	-0.999866
Solyc08g068680	Solyc10g079870	-0.999866
Solyc02g063350	Solyc02g080890	-0.999866
Solyc04g007900	Solyc05g005460	-0.999866
Solyc05g005460	5_oxoproline	-0.999866
Isoquercetin_Myricitrin_Quercetin_3_O_glucoside	sweetness	-0.999866
Solyc08g008370	Dihydroxy_Tomatine	-0.999866
Solyc02g090380	Solyc03g031910	-0.999866
Solyc10g006230	Ornithine	-0.999866
Tyramine	Phosphocholine	-0.999865
Solyc03g119250	Solyc10g006230	-0.999865
Solyc01g005760	Solyc10g080840	-0.999865
Solyc02g064680	Solyc12g088360	-0.999864
Solyc08g079700	Solyc10g078910	-0.999864
Solyc04g082630	Solyc08g079750	-0.999864
Solyc04g005050	Solyc08g068680	-0.999863
Solyc04g082140	Kaempferol_Hexose_Deoxyhex_Hexose_C10H8O3	-0.999863
N5_N10_Formyl_Tetrahydro_Folic_Acid	juiciness	-0.999863
Solyc04g008100	Solyc06g066370	-0.999863
Solyc01g095630	Solyc08g021820	-0.999863
Solyc07g043200	Solyc09g018280	-0.999862
Solyc04g050930	Dehydro_Tomatine	-0.999862
Solyc10g080940	Solyc12g005380	-0.999862
Solyc09g011870	Kukokamine_C	-0.999862
Solyc12g009300	Tomatidine	-0.999862
Solyc04g080260	Quercetin_3_O_trisaccharide	-0.999862
Solyc09g011740	Solyc10g009550	-0.999862
Solyc03g025170	Solyc10g006230	-0.999862
Solyc09g010210	N5_N10_Formyl_Tetrahydro_Folic_Acid	-0.999861
Solyc03g083930	Solyc06g074030	-0.999861
Solyc01g111260	Thiamine	-0.999861
Solyc01g100390	Niacin	-0.999861
Solyc03g123620	Solyc10g050060	-0.999861
Solyc06g008300	Solyc11g044910	-0.999861
Solyc03g026270	Glutamic_Acid	-0.999861
Solyc01g100200	sweetness	-0.999861
Solyc01g100390	Solyc02g084890	-0.999861
Solyc05g005280	Homocysteine	-0.99986
Solyc06g060680	Solyc10g006230	-0.99986
Solyc07g007760	Solyc10g006230	-0.99986
Solyc01g109110	Biotin	-0.999859
Bis_Dihydro_Caffeoyl_Spermine	N5_N10_Formyl_Tetrahydro_Folic_Acid	-0.999859
Solyc03g032150	Solyc12g009610	-0.999859
Solyc04g072900	Solyc12g009300	-0.999859
Solyc03g093080	Solyc06g071280	-0.999859
Solyc04g072920	Solyc08g008100	-0.999858
Solyc01g005760	Solyc09g011870	-0.999858
Solyc01g079480	Solyc03g113980	-0.999858
Solyc02g089120	Solyc10g054440	-0.999858
Solyc03g044910	Solyc10g005480	-0.999858
Solyc08g028780	Solyc10g080940	-0.999857
Solyc09g065850	Solyc10g081970	-0.999857
Solyc03g005570	Solyc03g124110	-0.999856
Solyc02g036350	Solyc02g090350	-0.999856
Solyc06g005280	Solyc06g054260	-0.999856
Solyc06g076040	1_Caffeoyl_Quinic_Acid_Chlorogenic_Acid	-0.999856
Solyc07g055650	Naringin	-0.999856
Solyc05g005070	Solyc11g010500	-0.999856
Solyc02g080010	Solyc06g068940	-0.999856
Solyc09g011870	Ornithine	-0.999856
Solyc09g097960	Solyc10g079130	-0.999856
Solyc03g119250	Solyc09g011870	-0.999855
Solyc06g074840	Apigenin_6_8_Di_Galactoside	-0.999855
Solyc06g074840	Kaempferol_3_O_rutinoside	-0.999855
Solyc05g007140	Solyc07g062700	-0.999855
Solyc11g071760	Solyc12g011030	-0.999855
Solyc07g064820	Solyc10g011910	-0.999855
Solyc10g084000	Kaempferol_Hexose_Deoxyhex_Hexose_C10H8O3	-0.999854
Solyc08g080050	Kukokamine_C	-0.999854
Solyc02g090030	Solyc03g082530	-0.999853
Solyc01g079600	Solyc10g080840	-0.999853
Solyc09g056340	Solyc10g006130	-0.999853
Solyc04g072920	Solyc07g007590	-0.999853
Solyc02g071220	Solyc03g120260	-0.999853
Solyc02g063350	Solyc12g009300	-0.999852
Solyc07g043200	Solyc08g066210	-0.999852
Solyc10g006230	Kukokamine_C	-0.999852
Solyc04g074030	Solyc08g074480	-0.999852
Solyc07g053050	Adenine	-0.999852
Solyc01g096040	Solyc02g090030	-0.999851
Solyc03g083930	Solyc05g051400	-0.999851
Solyc02g072150	Solyc02g089350	-0.999851
Solyc10g077120	Calystegine_B1	-0.99985
Solyc02g084980	Mevalonic_Acid	-0.99985
Solyc08g079750	Solyc11g013110	-0.99985
Solyc04g071030	Solyc07g043200	-0.99985
Solyc06g060680	Solyc09g011870	-0.99985
Solyc01g095620	Anguivioside_XV	-0.99985
Solyc06g066600	Solyc07g053140	-0.99985
Solyc01g109460	Solyc05g051660	-0.99985
Solyc07g007760	Solyc09g011870	-0.99985
Solyc01g008800	Solyc11g068710	-0.99985
Solyc06g076280	Niacin	-0.99985
Solyc07g006370	Solyc07g055650	-0.999849
Solyc02g084890	Solyc06g076280	-0.999849
Solyc08g008370	Solyc11g071760	-0.999849
quercetin_3_O_glucoside	sweetness	-0.999848
Solyc01g073890	Solyc12g006020	-0.999848
Solyc01g111260	Solyc03g095770	-0.999848
Solyc02g080890	Tomatidine	-0.999848
Solyc02g062550	Solyc07g065920	-0.999848
Solyc07g055650	Solyc08g068600	-0.999847
Solyc02g071220	Solyc03g043700	-0.999847
Solyc12g009300	Guanine	-0.999847
Solyc02g090030	Solyc10g085590	-0.999847
Solyc01g110440	Solyc11g010500	-0.999847
Solyc01g007010	Solyc10g005480	-0.999847
Solyc04g009030	Solyc06g050630	-0.999847
Solyc01g098910	Solyc03g093540	-0.999846
Solyc08g082110	Solyc10g080690	-0.999845
Solyc12g010900	Glutamic_Acid	-0.999845
Hydroxyproline	Feruloyl_Quinic_Acid	-0.999845
Solyc08g066440	Anguivioside_XV	-0.999845
Solyc03g025170	Solyc08g080050	-0.999844
Solyc02g089610	Threonine_Homoserine	-0.999844
Solyc05g005460	Solyc12g009480	-0.999844
Solyc01g059980	Solyc12g006020	-0.999844
Solyc10g011910	C15H12O5_A_C9H12O8__hexose_malonyl_	-0.999844
Solyc02g088090	saltiness	-0.999844
Solyc05g005460	Solyc11g017270	-0.999843
Solyc09g011600	Solyc09g056340	-0.999843
Solyc06g071810	Solyc07g053140	-0.999843
Solyc01g100460	Solyc02g062550	-0.999843
Solyc01g095990	Cinnamic_Aldehyde	-0.999842
Solyc04g077470	sweetness	-0.999841
Solyc12g010540	Glycerophosphocholine	-0.999841
Solyc03g113980	Solyc09g042740	-0.999841
Solyc08g006930	Solyc08g068690	-0.99984
Solyc03g082530	Solyc07g065120	-0.99984
Solyc10g009110	Hydroxy_Tomatine	-0.99984
Solyc04g008100	Naringenin_C3H7O2NS	-0.999839
Solyc04g077470	Solyc12g006450	-0.999839
Solyc07g043200	Solyc12g010950	-0.999838
Solyc08g008280	N_Caffeoyl_Putrescine	-0.999838
Solyc01g091590	Solyc03g113980	-0.999838
Solyc02g065280	Solyc07g065120	-0.999838
1_Caffeoyl_Quinic_Acid_Chlorogenic_Acid	hardness	-0.999838
Solyc03g114600	Solyc12g006930	-0.999838
Solyc09g056450	Solyc10g080840	-0.999837
Solyc04g051360	tomato_odour	-0.999837
Histidine	Protoporphyrinogen_IX	-0.999837
Solyc01g087580	Solyc06g053930	-0.999837
Solyc03g095770	Solyc04g082140	-0.999836
Solyc04g008100	Solyc09g005080	-0.999836
Solyc01g107390	Solyc06g072670	-0.999836
Solyc08g082610	Cinnamic_Acid	-0.999836
Solyc10g083940	1_Caffeoyl_Quinic_Acid_Chlorogenic_Acid	-0.999836
Solyc01g111260	Solyc06g075780	-0.999836
Solyc01g079260	Solyc04g080260	-0.999836
Solyc01g107910	Glutamic_Acid	-0.999836
Solyc04g080260	Dehydro_Tomatine	-0.999835
Solyc06g063370	Solyc12g011030	-0.999834
Solyc12g006020	Naringenin_Chalcone_Hexose	-0.999834
Solyc02g083460	Solyc05g013580	-0.999834
Solyc03g116890	Solyc11g011330	-0.999834
Solyc04g074030	Solyc07g064820	-0.999834
Solyc12g088360	Caffeic_Acid	-0.999833
Solyc03g114360	Solyc07g053230	-0.999833
Solyc02g032850	Solyc06g062920	-0.999833
Solyc09g056340	Solyc10g081970	-0.999833
Solyc09g011520	Solyc12g096350	-0.999833
Solyc05g052550	Solyc07g065120	-0.999833
Solyc04g072920	d_Tomatine	-0.999832
Solyc02g080890	Guanine	-0.999832
Solyc08g028780	Esculeoside_B	-0.999832
Solyc01g008800	Solyc12g010900	-0.999832
Solyc03g113380	Solyc09g056340	-0.999832
Solyc01g107170	Maltitol	-0.999832
Solyc12g006450	quercetin_3_O_glucoside	-0.999831
Cinnamic_Acid	sourness	-0.999831
Solyc06g009290	Solyc06g076050	-0.999831
Solyc01g105030	Solyc09g014990	-0.999831
Solyc05g052790	Solyc10g079870	-0.999829
Solyc01g006370	Solyc01g091520	-0.999829
Solyc04g074030	Guanine	-0.999829
Solyc02g090030	Solyc06g066370	-0.999828
Solyc01g010020	Solyc09g091030	-0.999828
Solyc09g011870	Tris_Dihydro_Caffeoyl_Spermine	-0.999828
Solyc01g109110	Mevalonic_Acid	-0.999828
Solyc07g007590	Solyc12g006450	-0.999828
Solyc03g044910	Asparagine	-0.999827
Solyc04g080260	3_Rhamno_Glucosyl_Quercetin__Rutin_	-0.999826
Solyc03g007380	Quercetin_Dihexose_Deoxyhexose_Pentose	-0.999826
Solyc03g119530	Solyc07g055710	-0.999825
Solyc10g006230	Dihydro_Kaempferol_7_O_glucoside	-0.999825
Solyc02g090030	juiciness	-0.999825
Solyc02g090110	Solyc08g082990	-0.999825
Solyc03g118810	Solyc08g080050	-0.999825
Solyc02g091430	Solyc04g074000	-0.999825
Solyc02g079190	Solyc09g015040	-0.999824
Solyc08g074480	Solyc12g009300	-0.999824
Solyc08g082990	Peonidin_3_O_Glucoside	-0.999824
Solyc08g082990	Dihydro_Caffeic_Acid	-0.999824
Solyc08g082990	Phosphatidylcholine	-0.999824
Solyc08g013670	Solyc11g017270	-0.999823
Solyc01g009870	Solyc02g089610	-0.999822
Solyc01g098800	Solyc10g075150	-0.999822
Solyc04g074680	Quercetin_Delphinidin	-0.999822
Solyc04g082140	Thiamine	-0.999822
Solyc08g013670	Solyc12g009480	-0.999822
Tryptamine	sweetness	-0.999822
Histidine	Ferulic_Acid	-0.999822
Solyc01g089890	Solyc10g044470	-0.999821
Solyc10g006230	Solyc10g086280	-0.999821
Solyc07g065120	Solyc10g007600	-0.99982
Solyc02g090030	Bis_Dihydro_Caffeoyl_Spermine	-0.99982
Solyc07g008240	Hydroxyproline	-0.99982
Solyc07g055650	Threonine_Homoserine	-0.99982
Solyc00g095860	Anguivioside_XV	-0.99982
Solyc12g088360	1_4_Di_Caffeoyl_Quinic_Acid	-0.99982
Solyc07g043200	Pipecolic_Acid	-0.99982
Solyc01g111260	Kaempferol_Hexose_Deoxyhex_Hexose_C10H8O3	-0.99982
Solyc06g035620	Solyc10g044470	-0.999819
Solyc05g053610	Solyc08g068680	-0.999819
Solyc02g067530	Ribonic_Acid	-0.999819
Solyc03g122340	Dihydroxy_Tomatine	-0.999819
Solyc08g006330	Solyc08g082610	-0.999819
Solyc04g007880	Dehydro_Esculeoside_A	-0.999819
Solyc10g083940	Protoporphyrinogen_IX	-0.999818
Solyc09g011600	Solyc09g065850	-0.999818
Solyc01g095990	Acetoxy_Tomatine	-0.999818
Solyc01g099660	Solyc08g077560	-0.999818
Solyc10g080840	Arginine	-0.999818
Solyc01g100200	Solyc12g006450	-0.999818
Solyc02g084980	Biotin	-0.999818
Solyc01g111260	Solyc07g062500	-0.999818
Solyc02g079950	Solyc08g066260	-0.999818
Solyc03g122340	Solyc06g036310	-0.999818
Solyc05g010120	Solyc08g066260	-0.999818
Solyc02g071610	Quercetin_Dihexose_Deoxyhexose_Pentose	-0.999817
Solyc03g082530	Solyc04g008100	-0.999817
Solyc08g007770	Solyc08g066260	-0.999817
Histidine	1_Caffeoyl_Quinic_Acid_Chlorogenic_Acid	-0.999817
Solyc03g083920	Solyc12g055710	-0.999817
Solyc10g080840	Quercetin_3_diglucoside	-0.999817
Solyc10g006230	Tris_Dihydro_Caffeoyl_Spermine	-0.999817
Solyc06g076050	Solyc11g069070	-0.999817
Kaempferol_O_Glucoside_Quercetin_3_O_rhamnoside	Caffeic_Acid	-0.999817
Solyc01g057770	Solyc12g044820	-0.999816
Solyc02g089610	Solyc08g068600	-0.999816
Solyc10g006660	malvidin_3_O_glucoside	-0.999816
Solyc05g051660	Solyc07g062130	-0.999816
Solyc02g088630	1_Methyl_L_histidine	-0.999816
Solyc02g072080	N5_N10_Formyl_Tetrahydro_Folic_Acid	-0.999815
Solyc03g123630	sourness	-0.999814
Solyc01g007010	Asparagine	-0.999814
Solyc09g011870	Dihydro_Kaempferol_7_O_glucoside	-0.999814
Solyc06g010030	Solyc08g079750	-0.999814
Solyc09g007860	Solyc10g076760	-0.999813
Solyc03g122340	N_Caffeoyl_Putrescine	-0.999813
Solyc04g072920	Solyc04g077470	-0.999812
Solyc04g074030	Tomatidine	-0.999812
Solyc01g006370	Solyc09g090900	-0.999812
Solyc02g088690	Solyc10g078240	-0.999812
Solyc12g006450	Isoquercetin_Myricitrin_Quercetin_3_O_glucoside	-0.999812
Solyc08g076010	Solyc10g017980	-0.999812
Solyc01g096040	N5_N10_Formyl_Tetrahydro_Folic_Acid	-0.999811
Solyc06g072460	Solyc07g065920	-0.999811
Solyc03g113980	Solyc12g005340	-0.999811
Delphinidin_3_O_p_Coumaroyl_Rutinoside_5_O_Glucoside	Pyridoxine_5_beta_D_glucoside	-0.99981
Solyc02g087210	Solyc06g074840	-0.99981
Solyc06g068460	Solyc06g074530	-0.99981
Solyc01g005160	Solyc05g051660	-0.99981
Solyc09g011870	Solyc10g086280	-0.999809
Solyc03g113380	Solyc08g068600	-0.999809
Solyc01g098400	Solyc09g005080	-0.999809
Solyc01g097270	malvidin_3_O_glucoside	-0.999809
Solyc07g007950	Solyc12g006020	-0.999808
Solyc04g009030	Solyc08g008100	-0.999808
Solyc02g086300	Solyc03g114360	-0.999808
Solyc02g080890	Solyc08g074480	-0.999808
Solyc02g090350	Acetoxy_Dehydro_tomatine	-0.999808
Solyc05g052980	4_O_b_D_Glucosyl_cis_p_Coumaric_Acid	-0.999807
Solyc06g062920	Sinapinic_Acid	-0.999807
Solyc06g074670	Dehydro_Esculeoside_A	-0.999807
Solyc02g071610	Solyc11g068710	-0.999806
Solyc10g085590	N5_N10_Formyl_Tetrahydro_Folic_Acid	-0.999806
Solyc10g081570	Solyc12g044820	-0.999806
Solyc01g098400	Naringenin_C3H7O2NS	-0.999806
Solyc03g113380	Solyc09g065850	-0.999806
Solyc03g117980	Solyc05g009610	-0.999805
Solyc04g048900	Solyc09g097960	-0.999805
Solyc12g006450	d_Tomatine	-0.999805
Solyc02g089350	Solyc03g115740	-0.999805
Solyc03g113910	Solyc03g114600	-0.999805
Solyc06g076090	Solyc10g009110	-0.999805
Solyc02g087350	Solyc03g113980	-0.999805
Solyc04g072920	quercetin_3_O_glucoside	-0.999804
Solyc01g107170	Solyc05g005070	-0.999804
Solyc02g087350	Solyc07g043200	-0.999803
Solyc07g053230	Solyc09g005260	-0.999803
Solyc10g011910	NGC_hexose__hexose	-0.999803
Solyc06g068940	Solyc10g054440	-0.999803
Solyc10g083940	Ferulic_Acid	-0.999802
Solyc01g107800	Solyc05g005280	-0.999802
Solyc10g011910	Tris_Dihydro_Caffeoyl_Spermine	-0.999802
Solyc06g082440	Delphinidin_3_O_p_Coumaroyl_Rutinoside_5_O_Glucoside	-0.999802
Solyc02g090030	Naringenin_C3H7O2NS	-0.999802
Solyc06g009140	Solyc07g032230	-0.999802
Solyc06g062920	Solyc07g066260	-0.999802
Solyc02g079590	Solyc06g036110	-0.9998
Solyc01g095990	Solyc04g054690	-0.999799
Solyc06g075780	Solyc10g084000	-0.999799
Solyc02g090030	Solyc09g005080	-0.999799
Solyc01g107800	Solyc10g080840	-0.999798
Solyc03g005570	Solyc06g074030	-0.999798
Solyc07g055710	Hydroxyproline	-0.999798
Solyc06g053930	Solyc07g056000	-0.999798
Solyc03g007380	Solyc11g068710	-0.999798
Solyc08g013670	5_oxoproline	-0.999797
Solyc02g088090	Solyc03g082660	-0.999797
Solyc08g068600	Solyc09g011600	-0.999797
Solyc06g083310	Solyc11g069070	-0.999797
Solyc03g117980	Solyc07g056670	-0.999796
Solyc07g066260	Thiamine	-0.999796
Solyc07g006370	Solyc10g006130	-0.999796
Solyc01g107090	Solyc02g079590	-0.999795
Solyc01g089890	Solyc03g005570	-0.999795
Solyc09g010210	4_O_b_D_Glucosyl_cis_p_Coumaric_Acid	-0.999795
Solyc04g072920	Solyc06g050630	-0.999794
Solyc03g005570	Solyc06g035620	-0.999794
Solyc02g062130	Solyc12g055710	-0.999793
Solyc12g009300	Quercetin_Delphinidin	-0.999793
Solyc10g011910	Solyc12g017240	-0.999793
Solyc06g076280	Solyc06g083310	-0.999793
Solyc09g014910	Solyc10g080840	-0.999793
Solyc08g008100	sweetness	-0.999793
Solyc03g083930	Solyc03g124110	-0.999793
Solyc01g081310	Solyc11g071760	-0.999792
Solyc07g055650	Solyc09g056340	-0.999792
Solyc04g074680	Solyc08g074480	-0.999791
Solyc06g053930	Solyc07g056190	-0.999791
Solyc03g083920	Solyc06g009140	-0.999791
Solyc01g079810	Mg_Protoporphyrin_Monomethyl_Ester	-0.99979
Solyc05g051240	Solyc10g081970	-0.99979
Solyc01g100200	Solyc04g072920	-0.99979
Solyc01g095620	Solyc10g044470	-0.999789
Acetoxy_Hydroxy_tomatine	2_Hydroxy_Glutaric_Acid	-0.999788
Solyc10g006130	Naringin	-0.999788
Solyc01g079480	Solyc09g011600	-0.999788
Solyc03g113980	Pipecolic_Acid	-0.999788
Solyc12g056580	red_colour	-0.999788
Solyc07g055990	Solyc11g017270	-0.999787
Solyc08g042000	Solyc10g054440	-0.999787
Solyc10g080840	b_carotene	-0.999786
Solyc10g080840	d_carotene	-0.999786
Solyc10g080840	lutein	-0.999786
Solyc07g055990	Solyc12g009480	-0.999786
Solyc04g008100	juiciness	-0.999786
Solyc06g066370	N5_N10_Formyl_Tetrahydro_Folic_Acid	-0.999786
Solyc03g083930	Solyc10g009550	-0.999786
Solyc03g115710	Delphinidin_3_O_p_Coumaroyl_Rutinoside_5_O_Glucoside	-0.999786
Solyc03g083730	Solyc12g055710	-0.999784
Solyc09g011870	C15H12O5_A_C9H12O8__hexose_malonyl_	-0.999784
Solyc07g065120	Solyc08g068610	-0.999784
Solyc08g082170	Solyc10g077120	-0.999784
Solyc02g092450	Hydroxyproline	-0.999784
Solyc02g078210	Solyc11g010500	-0.999784
Solyc04g072920	Isoquercetin_Myricitrin_Quercetin_3_O_glucoside	-0.999783
Solyc09g091510	Acetoxy_Hydroxy_Dehydro_tomatine	-0.999783
Solyc12g006020	Naringenin_7_O_glucoside	-0.999783
Solyc08g066440	Solyc10g044470	-0.999782
Solyc05g054800	Solyc07g056320	-0.999782
Solyc04g077980	Solyc04g080260	-0.999782
Solyc05g005280	Arginine	-0.999782
Solyc01g065530	Caffeic_Acid	-0.999782
Solyc06g009290	Solyc06g083310	-0.999781
Solyc02g094000	Solyc11g066890	-0.999781
Solyc12g056550	tomato_odour	-0.999781
Solyc06g068270	Solyc11g071740	-0.999781
Solyc04g008100	Bis_Dihydro_Caffeoyl_Spermine	-0.999781
Solyc03g094160	Solyc10g078240	-0.99978
Solyc03g095770	Solyc07g066260	-0.99978
Solyc01g107820	Solyc08g076010	-0.99978
Glutamic_Acid	Que_3_O_Rutinoside_7_O_Glucoside	-0.99978
Solyc07g062500	Solyc10g084000	-0.999779
Solyc01g100390	Solyc06g083310	-0.999779
Solyc03g113380	Threonine_Homoserine	-0.999779
Solyc01g007010	Solyc04g079120	-0.999779
Solyc01g098400	Solyc06g066370	-0.999778
Solyc08g078190	Solyc09g090190	-0.999777
Solyc03g122340	Solyc10g077120	-0.999777
Solyc01g005300	Solyc05g052040	-0.999777
Solyc07g063200	Tri_Caffeoyl_Quinic_Acid	-0.999776
Solyc08g080050	Kaempferol_O_Glucoside_Quercetin_3_O_rhamnoside	-0.999776
Solyc05g052790	Solyc05g053610	-0.999776
Solyc01g098400	b_carotene	-0.999776
Solyc01g098400	d_carotene	-0.999776
Solyc01g098400	lutein	-0.999776
Solyc02g080890	Quercetin_Delphinidin	-0.999776
Solyc03g093130	1_Caffeoyl_Quinic_Acid_Chlorogenic_Acid	-0.999775
Solyc06g074670	Solyc11g044910	-0.999775
Solyc01g079480	Solyc03g113380	-0.999774
Solyc02g092790	Solyc12g006020	-0.999774
Solyc07g032230	Solyc12g055710	-0.999774
Solyc04g009030	Quercetin_Delphinidin	-0.999774
Solyc02g079190	sourness	-0.999773
Solyc03g080100	Solyc11g005630	-0.999773
Solyc05g041910	Solyc07g065920	-0.999773
1_Methyl_L_histidine	Peonidin_3_O_Glucoside	-0.999773
1_Methyl_L_histidine	Dihydro_Caffeic_Acid	-0.999773
1_Methyl_L_histidine	Phosphatidylcholine	-0.999773
Solyc07g006370	Solyc10g081970	-0.999773
Solyc05g051400	Solyc09g011740	-0.999773
Solyc02g093050	Solyc08g042000	-0.999773
Solyc03g122340	Solyc05g005280	-0.999772
Solyc10g006230	C15H12O5_A_C9H12O8__hexose_malonyl_	-0.999772
Solyc03g093540	Solyc08g075870	-0.999772
Solyc06g074030	Solyc10g044470	-0.999771
Solyc02g091430	Solyc07g055710	-0.999771
Solyc02g072080	Solyc02g090030	-0.999771
Solyc04g007900	Solyc10g075150	-0.99977
Solyc03g032150	Solyc05g051660	-0.99977
Solyc03g044910	Solyc07g055640	-0.99977
Solyc01g098400	Solyc09g014910	-0.999769
Solyc02g089440	Solyc11g071760	-0.999769
Solyc03g118810	Caffeic_Acid	-0.999767
Solyc03g093120	Anguivioside_XV	-0.999767
Solyc05g051240	Solyc10g006130	-0.999767
Solyc03g115740	Solyc08g006330	-0.999766
Solyc06g005650	Solyc10g085240	-0.999766
Solyc04g077980	4_O_b_D_Glucosyl_cis_p_Coumaric_Acid	-0.999766
Solyc02g062130	Solyc06g009140	-0.999766
Solyc03g114600	Solyc07g009500	-0.999765
Solyc09g011600	Threonine_Homoserine	-0.999765
Solyc04g074680	Guanine	-0.999765
Solyc03g044910	Solyc04g079120	-0.999765
Solyc06g050630	Solyc12g006450	-0.999764
Solyc02g089640	Solyc04g050930	-0.999764
Solyc10g081970	Naringin	-0.999764
Solyc02g088630	Solyc08g082990	-0.999764
Solyc02g088690	1_4_Di_Caffeoyl_Quinic_Acid	-0.999764
Solyc07g055650	Solyc09g065850	-0.999763
Solyc03g123630	Solyc09g015040	-0.999763
Solyc06g063370	Glucoheptulose	-0.999763
Solyc02g083460	Solyc10g052880	-0.999763
Solyc04g008100	Solyc08g081550	-0.999762
Solyc07g064820	Solyc08g080050	-0.999762
Solyc02g064680	Solyc10g086280	-0.999762
Solyc10g011910	Kukokamine_C	-0.999762
Solyc04g007880	Solyc11g044910	-0.999761
Solyc01g095620	Solyc03g005570	-0.999761
Solyc01g107800	N_Caffeoyl_Putrescine	-0.999761
Solyc03g026280	Solyc08g028780	-0.999761
Solyc07g007930	Solyc11g066890	-0.99976
Solyc05g005280	Solyc09g056450	-0.99976
Solyc02g092790	sweetness	-0.99976
Solyc03g115710	Solyc09g007860	-0.999759
Solyc08g062680	Solyc10g080690	-0.999759
Solyc09g014990	Glutamine	-0.999759
Solyc07g055990	5_oxoproline	-0.999759
Solyc07g006880	Solyc08g062330	-0.999759
Solyc01g059980	Solyc07g043200	-0.999758
Solyc04g074680	Solyc08g008100	-0.999758
Solyc06g076050	Solyc08g079700	-0.999757
Solyc07g064710	Solyc12g010540	-0.999757
Solyc02g064680	Dihydro_Kaempferol_7_O_glucoside	-0.999757
Solyc03g083730	Solyc06g009140	-0.999756
Naringenin_C3H7O2NS	N5_N10_Formyl_Tetrahydro_Folic_Acid	-0.999756
Solyc01g098400	Solyc10g085590	-0.999756
Solyc01g007010	Solyc07g055640	-0.999755
Solyc10g055760	Solyc12g096710	-0.999755
Solyc02g080010	Kaempferol_Hexose_Deoxyhex_Hexose_C10H8O3	-0.999755
Solyc04g009030	Solyc04g077470	-0.999755
Solyc09g090080	Solyc11g013110	-0.999755
Solyc02g081190	Solyc12g013580	-0.999755
Solyc03g005570	Solyc08g066440	-0.999754
Solyc07g055990	Solyc08g068690	-0.999754
Solyc05g051660	Solyc08g081540	-0.999753
Solyc01g111980	Homospermidine	-0.999753
Solyc06g068940	Solyc10g084000	-0.999753
Solyc09g005080	N5_N10_Formyl_Tetrahydro_Folic_Acid	-0.999753
Solyc02g080540	Solyc07g056000	-0.999752
Solyc04g050930	Glyceric_Acid_2_Phosphate_Glyceric_Acid_3_Phosphate	-0.999752
Solyc04g005670	Solyc06g076090	-0.999752
Solyc10g083970	Esculeoside_A	-0.999752
Solyc02g065550	Solyc12g057140	-0.999751
Solyc07g042590	Solyc07g052230	-0.999751
Solyc01g111970	Kaempferol_Hexose_Deoxyhexose_Hex_C9H6O2	-0.999751
Naringenin_7_O_glucoside	sweetness	-0.999751
Solyc02g089350	Solyc08g082610	-0.99975
Solyc01g096040	Solyc01g098400	-0.99975
Solyc02g079190	Solyc08g007460	-0.999749
Solyc01g010020	Solyc07g006220	-0.999749
Solyc03g025170	Solyc10g011910	-0.999749
Solyc05g054830	Solyc12g019890	-0.999749
Solyc05g054830	Solyc09g061320	-0.999749
Solyc07g042170	Acetoxy_Hydroxy_Dehydro_tomatine	-0.999748
Solyc01g010020	Acetoxy_Dehydro_tomatine	-0.999747
Solyc01g007010	Solyc05g050120	-0.999747
Solyc07g066260	Kaempferol_Hexose_Deoxyhex_Hexose_C10H8O3	-0.999746
Solyc03g093110	Maltitol	-0.999746
Solyc04g009030	quercetin_3_O_glucoside	-0.999746
Solyc04g074680	Tomatidine	-0.999745
Solyc07g008140	Solyc07g053230	-0.999745
Solyc02g080540	Solyc07g056190	-0.999745
Solyc01g079600	Solyc10g006130	-0.999744
Solyc02g032850	Solyc07g062500	-0.999744
Solyc03g025170	Caffeic_Acid	-0.999743
Solyc06g051800	Caffeic_Acid	-0.999743
Solyc01g098400	Quercetin_3_diglucoside	-0.999742
Solyc06g082440	Solyc09g007860	-0.999742
Solyc01g079480	Solyc07g043200	-0.999742
red_colour	sourness	-0.999741
Solyc01g087580	Solyc04g074950	-0.999741
Solyc04g074000	Hydroxyproline	-0.999741
Solyc05g007180	Solyc08g062330	-0.999741
Solyc02g089440	Solyc02g090350	-0.999741
Solyc06g005650	flouriness	-0.99974
Solyc06g036310	Solyc08g082170	-0.99974
Solyc02g094030	Solyc10g081970	-0.999739
Solyc04g009030	Solyc08g074480	-0.999739
Solyc01g079600	Solyc05g005280	-0.999739
Solyc08g082170	Hydroxy_Tomatine	-0.999739
Solyc01g094920	Esculeoside_A	-0.999738
N_Caffeoyl_Putrescine	Arginine	-0.999738
Solyc04g080260	Solyc05g052980	-0.999738
Solyc02g081030	Apigenin_6_8_Di_Galactoside	-0.999738
Solyc02g081030	Kaempferol_3_O_rutinoside	-0.999738
Solyc08g082170	Dihydroxy_Tomatine	-0.999738
Solyc01g105030	Ferulic_Acid	-0.999737
Solyc04g082630	Solyc09g090080	-0.999737
Solyc04g005040	Solyc07g052230	-0.999737
Solyc02g086300	Solyc04g080260	-0.999736
Solyc06g005650	p_Coumaric_Acid_4_Hydroxy_Cinnamic_Acid	-0.999735
Solyc01g096040	4_O_b_D_Glucosyl_cis_p_Coumaric_Acid	-0.999735
Solyc05g008060	Solyc07g065920	-0.999734
Solyc02g089150	Solyc06g005650	-0.999734
Solyc03g123620	Solyc10g080690	-0.999734
Solyc03g093080	Solyc06g010030	-0.999733
Solyc04g005050	Solyc10g081570	-0.999733
Solyc03g044910	Solyc05g050120	-0.999732
Solyc10g011740	Caffeic_Acid	-0.999732
Solyc09g007860	Pyridoxine_5_beta_D_glucoside	-0.999732
Calystegine_B1	N_Caffeoyl_Putrescine	-0.999731
Solyc03g033540	Solyc04g050930	-0.999731
Kukokamine_C	Caffeic_Acid	-0.99973
Solyc04g074020	Que_3_O_Rutinoside_7_O_Glucoside	-0.99973
Solyc05g052980	N5_N10_Formyl_Tetrahydro_Folic_Acid	-0.99973
Solyc01g100200	Solyc04g009030	-0.999729
Solyc10g085590	4_O_b_D_Glucosyl_cis_p_Coumaric_Acid	-0.999729
Solyc01g091520	Solyc03g007380	-0.999729
Solyc01g079480	Solyc07g055650	-0.999729
Solyc08g066260	Esculeoside_A	-0.999728
Solyc12g006020	Pipecolic_Acid	-0.999728
Solyc01g107170	Solyc02g081190	-0.999727
Solyc05g053620	Solyc06g076050	-0.999727
Solyc09g014990	Histidine	-0.999726
Solyc04g071480	Solyc06g063370	-0.999726
Solyc02g072080	Solyc04g008100	-0.999726
Solyc03g093120	Solyc06g010030	-0.999726
Solyc07g056000	Solyc10g012080	-0.999726
Solyc01g111260	Solyc06g062920	-0.999725
Solyc03g118810	Solyc10g011910	-0.999724
Solyc02g087350	Solyc09g011600	-0.999724
Solyc09g056450	Solyc10g006130	-0.999723
Solyc01g107390	Solyc02g090110	-0.999723
Solyc05g013580	Solyc07g009530	-0.999723
Solyc02g080010	Solyc08g042000	-0.999723
Solyc02g071220	Solyc11g011300	-0.999723
Solyc02g090350	Solyc09g091030	-0.999722
Solyc01g006950	Solyc03g026270	-0.999722
Solyc03g114710	Mevalonic_Acid	-0.999722
Solyc05g051850	Solyc12g096350	-0.999722
Solyc04g009030	Isoquercetin_Myricitrin_Quercetin_3_O_glucoside	-0.999722
Solyc08g028780	Solyc08g078090	-0.999722
Solyc02g032850	Solyc06g075780	-0.999722
Solyc07g007950	sweetness	-0.999722
Solyc01g057770	Solyc04g005050	-0.999721
Solyc02g089610	Solyc12g005340	-0.999721
Dihydroxy_Tomatine	Homocysteine	-0.99972
Solyc09g005260	Glyceric_Acid_2_Phosphate_Glyceric_Acid_3_Phosphate	-0.99972
Solyc01g089890	Solyc03g083930	-0.99972
Solyc02g080010	Solyc03g095770	-0.999719
Solyc01g091520	Solyc02g071610	-0.999719
Solyc02g065550	Solyc10g012080	-0.999719
Solyc06g036310	Homocysteine	-0.999718
Solyc07g019460	Solyc12g019890	-0.999718
Solyc03g083930	Solyc06g035620	-0.999718
Solyc01g079600	Solyc10g081970	-0.999718
Solyc07g019460	Solyc09g061320	-0.999718
Solyc01g105030	Protoporphyrinogen_IX	-0.999718
Solyc03g007870	Solyc07g064710	-0.999718
Solyc07g056190	Solyc10g012080	-0.999718
Solyc02g090030	Solyc08g081550	-0.999717
Solyc07g009530	Solyc08g079090	-0.999717
Solyc07g006880	Solyc11g073010	-0.999716
Solyc02g071220	Solyc04g079250	-0.999716
Solyc01g081310	Solyc02g090350	-0.999715
4_O_b_D_Glucosyl_cis_p_Coumaric_Acid	3_Rhamno_Glucosyl_Quercetin__Rutin_	-0.999715
Solyc10g052880	Solyc12g044820	-0.999714
Solyc07g006500	Solyc11g068710	-0.999714
Solyc03g113980	Solyc08g068600	-0.999714
Solyc07g007950	Solyc07g043200	-0.999714
Solyc09g056450	N_Caffeoyl_Putrescine	-0.999714
Solyc08g068610	Solyc10g011910	-0.999714
Solyc09g018280	Solyc10g081970	-0.999714
Acetoxy_Hydroxy_Dehydro_tomatine	Niacin	-0.999713
Solyc11g073010	Solyc12g010900	-0.999713
Solyc06g009290	Solyc10g078910	-0.999713
Solyc02g094030	Solyc10g006130	-0.999713
Solyc08g008280	Solyc10g080840	-0.999713
Solyc02g084890	Acetoxy_Hydroxy_Dehydro_tomatine	-0.999713
Solyc02g064680	Solyc07g007760	-0.999712
Solyc01g099600	red_colour	-0.999712
Solyc08g013670	Solyc08g068690	-0.999712
Solyc02g064680	Solyc06g060680	-0.999712
Solyc07g062500	Sinapinic_Acid	-0.999711
Solyc04g072920	Quercetin_Delphinidin	-0.999711
Solyc06g050630	Solyc12g009300	-0.99971
Solyc03g123630	Solyc12g056580	-0.99971
Solyc04g009030	Guanine	-0.99971
Solyc05g051400	Solyc12g005380	-0.999709
Solyc02g072150	Solyc08g006330	-0.999709
Solyc03g005570	Solyc10g009550	-0.999709
Solyc04g005670	Hydroxy_Tomatine	-0.999709
Solyc02g087350	Solyc03g113380	-0.999708
Solyc02g087350	Solyc12g006020	-0.999708
Solyc01g111260	Solyc06g068940	-0.999708
Solyc05g010120	Solyc08g068690	-0.999708
Solyc03g007380	Solyc09g090900	-0.999707
Solyc02g089640	Solyc09g005260	-0.999707
Solyc10g005480	Solyc10g085240	-0.999706
Solyc03g116890	Solyc07g005210	-0.999706
Solyc02g064680	Solyc02g088690	-0.999706
Solyc07g043200	Solyc09g065850	-0.999705
Solyc10g006230	Solyc12g088360	-0.999705
Solyc12g006020	Tryptamine	-0.999705
Solyc06g066370	4_O_b_D_Glucosyl_cis_p_Coumaric_Acid	-0.999705
Solyc02g064680	Solyc03g119250	-0.999704
Solyc09g011600	Pipecolic_Acid	-0.999704
Solyc10g086280	1_4_Di_Caffeoyl_Quinic_Acid	-0.999704
Solyc08g081550	Solyc09g011870	-0.999704
Solyc07g065120	Solyc12g017240	-0.999703
Solyc02g064680	Ornithine	-0.999703
Solyc09g014990	Solyc10g083940	-0.999702
Solyc01g079260	4_O_b_D_Glucosyl_cis_p_Coumaric_Acid	-0.999702
Solyc03g114360	Dehydro_Tomatine	-0.999702
Solyc08g080050	Tryptamine	-0.999702
Solyc07g007930	Solyc11g068620	-0.999702
Solyc03g124110	Solyc09g011740	-0.999701
Solyc07g066260	Solyc10g079870	-0.999701
Solyc01g095970	Solyc09g097960	-0.999701
Solyc02g089350	Solyc02g092000	-0.999701
Solyc08g075870	Tri_Caffeoyl_Quinic_Acid	-0.999701
Solyc01g095970	Solyc03g115930	-0.999701
Solyc02g080010	Thiamine	-0.999701
Solyc01g005760	Solyc02g064680	-0.9997
Solyc08g078090	Glycerophosphocholine	-0.9997
Solyc08g066210	Solyc10g081970	-0.999699
Solyc04g074680	Solyc04g077470	-0.999699
Solyc10g006130	Arginine	-0.999699
Dihydro_Kaempferol_7_O_glucoside	1_4_Di_Caffeoyl_Quinic_Acid	-0.999698
Solyc10g080690	colour_uniformity	-0.999698
Solyc06g071280	Solyc07g053230	-0.999698
Solyc08g080050	NGC_hexose__hexose	-0.999697
Solyc07g055650	Homocysteine	-0.999697
Solyc03g121360	Solyc12g006450	-0.999697
[truncated: 93,223 more rows]

## Sheet: Dataset S2
Dataset S2 . Pearson's correlation coefficients between transcripts, metabolites and sensorial profiles in SM Sarno.
Node A	Node B	Correlation value
Solyc11g013110	Solyc11g068710	-1
Solyc11g069070	Quercetin_3_O_Glucoside	-1
Aspartate	Tryptamine	-1
Solyc02g062130	Solyc02g088090	-1
Solyc05g052790	Solyc07g009530	-1
Solyc01g079600	Acetoxy_Tomatine	-1
Solyc01g100200	Proline	-1
Solyc07g056320	Solyc11g071740	-1
N_Caffeoyl_Putrescine	turgidity	-1
Solyc01g089890	Acetoxy_Tomatine	-1
Tomatidine	skin_resistance	-1
Solyc05g052030	Guanine	-1
Solyc11g071760	Que_Hexose_deoxyhexose_hexose_C10H8O3	-1
Solyc06g076280	Solyc12g008840	-1
Solyc03g093120	Naringin	-1
Solyc04g082140	Solyc11g068620	-1
Solyc06g066370	Feruloyl_Quinic_Acid	-1
Solyc08g006320	Esculeoside_B	-1
Solyc01g095990	Solyc02g067530	-1
Solyc02g092000	Solyc12g006450	-1
Solyc06g035960	Solyc11g071760	-1
Solyc09g007100	Solyc10g017980	-1
Solyc06g005280	N5_N10_Formyl_Tetrahydro_Folic_Acid	-1
Solyc06g068270	red_colour	-1
Solyc03g026270	Solyc06g010030	-1
Solyc02g079590	Solyc06g063370	-1
Solyc08g079750	5_Oxoproline	-1
Solyc08g074480	Dihydroxy_Tomatine	-1
Solyc02g086300	Solyc03g026220	-1
Solyc03g115930	Solyc06g072670	-1
Solyc06g076090	Histidine	-1
Solyc02g089900	Acetoxy_Hydroxy_Tomatine	-1
Solyc03g032150	Solyc12g057140	-1
Solyc08g066320	Solyc09g097960	-1
Solyc08g076390	Naringenin_7_O_Glucoside	-1
Solyc02g062130	Solyc11g017270	-1
Solyc00g095860	Solyc01g006370	-1
Solyc12g013580	Coniferyl_Aldehyde	-1
Solyc01g111970	Acetoxy_Tomatine	-1
Solyc02g089640	Tri_Caffeoyl_Quinic_Acid	-1
Solyc09g005080	N_Caffeoyl_Putrescine	-1
Solyc05g050120	Hydroxy_Tomatine	-1
Solyc03g113910	Solyc05g052040	-1
Solyc09g015040	Solyc10g081970	-1
Solyc04g081890	Solyc06g010030	-1
Solyc01g005760	Solyc07g064710	-1
Solyc06g076050	Solyc11g044910	-1
Solyc11g005630	red_colour	-1
Solyc06g008300	Maltitol	-1
Solyc01g005400	Solyc07g006880	-1
Solyc03g083930	Solyc08g008100	-1
Solyc08g005050	p_Coumaric_Acid_4_Hydroxy_Cinnamic_Acid	-1
Solyc01g095630	Solyc10g006130	-1
Solyc02g080890	Solyc07g008240	-1
Solyc07g006280	Solyc08g074740	-1
Solyc04g074030	d_Tomatine	-1
Solyc06g076050	Solyc07g055990	-1
Solyc10g012080	Solyc11g068770	-1
Solyc10g075150	Solyc12g013580	-1
Solyc02g072150	N_Caffeoyl_Putrescine	-1
Solyc01g087580	Tomatidine	-1
Solyc06g060680	4_O_b_D_Glucosyl_cis_p_Coumaric_Acid	-1
Solyc01g105050	Solyc02g071610	-1
Solyc08g078070	Isoquercetin_Myricitrin_Quercetin_3_O_glucoside	-0.999999
Solyc03g119250	Sinapinic_Acid	-0.999999
Solyc06g060680	Solyc10g075150	-0.999999
Solyc03g032150	Solyc08g006930	-0.999999
Solyc12g019890	Sinapinic_Acid	-0.999999
Solyc06g068460	Esculeoside_B	-0.999999
Solyc08g007240	Solyc08g066260	-0.999999
Solyc10g078910	Solyc12g009300	-0.999999
4_O_b_D_Glucosyl_cis_p_Coumaric_Acid	Peonidin_3_O_Glucoside	-0.999999
Solyc01g006370	Solyc02g069800	-0.999999
Solyc03g082530	Solyc09g011740	-0.999999
Solyc06g075780	Coumarin	-0.999999
Solyc08g082170	Kaempferol_O_Glucoside_Quercetin_3_O_rhamnoside	-0.999999
Solyc02g072520	Kaempferol_Hexose_Deoxyhexose_Hex_C9H6O2	-0.999999
Solyc03g119250	Solyc08g082180	-0.999999
Solyc00g095860	Coumarin	-0.999999
Solyc01g100200	juiciness	-0.999999
Solyc10g052880	Quercetin_Dihexose_Deoxyhexose_Pentose	-0.999999
Solyc01g109110	Solyc02g092000	-0.999999
Solyc05g007140	Solyc07g064710	-0.999999
Solyc03g118090	Esculeoside_A	-0.999999
Cinnamic_Acid	Biotin	-0.999999
Solyc03g083920	Solyc10g054440	-0.999999
Solyc08g062680	Naringenin_Chalcone_Hexose	-0.999999
Solyc02g089150	Solyc10g055760	-0.999999
Anguivioside_XV	colour_uniformity	-0.999999
Solyc07g051950	Solyc08g078850	-0.999999
Solyc03g026220	Solyc12g006050	-0.999999
Solyc07g007950	Homospermidine	-0.999999
Solyc07g053140	Naringin	-0.999999
Solyc04g005670	Niacin	-0.999999
Solyc03g124110	Solyc04g081960	-0.999999
Solyc01g059980	Phosphocholine	-0.999999
Proline	Glyceric_Acid_2_Phosphate_Glyceric_Acid_3_Phosphate	-0.999999
Solyc03g114160	Histidine	-0.999999
Solyc06g074840	Pyridoxine_5_Beta_D_Glucoside	-0.999999
Solyc05g053290	Histidine	-0.999999
Solyc01g079260	Solyc07g055650	-0.999999
Threonine_Homoserine	Phosphocholine	-0.999999
Solyc01g005300	Solyc03g115930	-0.999999
Solyc03g032150	Solyc03g044910	-0.999999
Solyc12g088360	Phosphatidylcholine	-0.999999
Solyc10g050060	5_Oxoproline	-0.999999
Solyc10g049630	Histidine	-0.999999
Solyc06g036110	tomato_flavour_	-0.999999
Solyc07g063200	Solyc08g082180	-0.999999
Solyc10g083970	Esculeoside_B	-0.999999
Solyc09g014910	juiciness	-0.999999
Solyc07g006370	Maltitol	-0.999999
Solyc03g113380	Solyc07g005210	-0.999999
Solyc09g007100	Solyc11g012290	-0.999999
Solyc08g007770	Solyc11g010500	-0.999998
Solyc11g020230	Glutamic_Acid	-0.999998
Solyc04g007880	Solyc07g064710	-0.999998
Solyc06g066600	Solyc12g009300	-0.999998
Solyc02g090380	Solyc08g007770	-0.999998
Solyc01g096040	Sinapic_Acid_3_5_Dimethoxy_4_Hydroxy_Cinnamic_Acid	-0.999998
Solyc01g107090	Solyc10g079870	-0.999998
Solyc02g092930	Solyc12g008840	-0.999998
Solyc06g068270	Quercetin_3_Diglucoside	-0.999998
Solyc02g069800	Coumarin	-0.999998
Solyc01g006370	Solyc06g075780	-0.999998
Solyc02g084890	Homospermidine	-0.999998
Solyc03g083730	Solyc05g009610	-0.999998
Solyc02g089150	skin_resistance	-0.999998
Solyc02g089640	Solyc10g077120	-0.999998
Solyc03g026220	Solyc08g068600	-0.999998
Solyc07g056000	N5_N10_Formyl_Tetrahydro_Folic_Acid	-0.999998
Solyc01g095620	Solyc07g056320	-0.999998
Solyc04g074000	sweetness	-0.999998
Solyc02g089120	Solyc07g056000	-0.999998
Solyc07g063200	Tomatidine	-0.999998
Solyc06g063370	Solyc10g011740	-0.999998
Solyc01g109110	Solyc12g009610	-0.999998
Solyc08g074480	Esculeoside_A	-0.999998
Solyc06g005650	Esculeoside_B	-0.999998
Solyc08g008280	4_O_b_D_Glucosyl_cis_p_Coumaric_Acid	-0.999997
Solyc10g086280	Aspartate	-0.999997
Solyc02g089440	Cinnamic_Acid	-0.999997
Solyc08g082170	Naringenin_7_O_Glucoside	-0.999997
Solyc03g025720	a_Tomatine	-0.999997
Solyc06g066600	Solyc11g012290	-0.999997
Solyc05g050120	Ferulic_Acid	-0.999997
Solyc11g005630	Quercetin_3_Diglucoside	-0.999997
Solyc07g055640	Solyc10g080690	-0.999997
Solyc08g068600	Coniferyl_Aldehyde	-0.999997
Solyc03g083930	Solyc07g064820	-0.999997
Solyc05g050120	1_Caffeoyl_Quinic_Acid_Chlorogenic_Acid	-0.999997
Solyc07g055990	Solyc08g006330	-0.999997
Solyc09g091030	Acetoxy_Hydroxy_Dehydro_Tomatine	-0.999997
Solyc03g119530	Solyc07g032230	-0.999997
Tyramine	Tryptamine	-0.999997
Solyc08g066210	Hydroxy_Tomatine	-0.999997
Solyc07g064710	Solyc09g010850	-0.999997
Solyc12g056550	flouriness	-0.999997
Solyc01g094920	Solyc03g026220	-0.999997
Solyc04g074030	Acetoxy_Hydroxy_Dehydro_Tomatine	-0.999997
Solyc03g082500	Phosphocholine	-0.999997
Solyc01g009870	Sinapic_Acid_3_5_Dimethoxy_4_Hydroxy_Cinnamic_Acid	-0.999997
Solyc08g078850	Calystegine_B1	-0.999997
Solyc01g098690	1_4_Di_Caffeoyl_Quinic_Acid	-0.999997
Solyc01g010660	Acetoxy_Tomatine	-0.999997
Solyc03g083930	Solyc08g074480	-0.999997
Solyc04g079250	Tyramine	-0.999997
Solyc06g060680	Coniferyl_Aldehyde	-0.999997
Solyc03g095770	Naringin	-0.999997
Solyc03g121360	Solyc10g077120	-0.999996
Solyc07g042170	Solyc08g066260	-0.999996
Solyc07g053740	Aspartate	-0.999996
Tris_Dihydro_Caffeoyl_Spermine	tomato_odour	-0.999996
Solyc01g096040	Solyc02g064680	-0.999996
Solyc05g052550	1_4_Di_Caffeoyl_Quinic_Acid	-0.999996
Solyc01g079260	Anguivioside_XV	-0.999996
Solyc04g009030	Solyc09g008280	-0.999996
Solyc08g062330	Dehydro_Esculeoside_A	-0.999996
Solyc03g093130	Solyc08g007770	-0.999996
Solyc01g087580	Solyc08g082180	-0.999996
Solyc03g044910	Solyc06g076050	-0.999996
Solyc09g056340	Glutamic_Acid	-0.999996
Solyc08g078090	Glutamic_Acid	-0.999996
Glyceric_Acid_2_Phosphate_Glyceric_Acid_3_Phosphate	juiciness	-0.999996
Solyc02g080010	Acetoxy_Tomatine	-0.999996
Solyc07g005210	Solyc08g079750	-0.999996
Solyc01g087580	Solyc02g089150	-0.999996
Solyc07g053230	Glutamic_Acid	-0.999996
Solyc04g048900	Solyc10g044470	-0.999996
Solyc06g050630	Solyc10g012080	-0.999996
Solyc12g006050	Coniferyl_Aldehyde	-0.999996
Solyc04g077980	N5_N10_Formyl_Tetrahydro_Folic_Acid	-0.999996
Solyc07g009530	Solyc08g066320	-0.999996
Solyc09g014910	Proline	-0.999995
Solyc08g062680	Malvidin_3_O_Glucoside	-0.999995
Solyc12g013580	4_O_b_D_Glucosyl_cis_p_Coumaric_Acid	-0.999995
Solyc03g118090	Dihydroxy_Tomatine	-0.999995
Quercetin_3_O_Trisaccharide	Sinapic_Acid_3_5_Dimethoxy_4_Hydroxy_Cinnamic_Acid	-0.999995
Solyc03g123620	Solyc09g011600	-0.999995
Solyc08g076390	Kaempferol_O_Glucoside_Quercetin_3_O_rhamnoside	-0.999995
Solyc03g122340	Solyc07g008240	-0.999995
Solyc11g069070	Ribonic_Acid	-0.999995
Solyc06g036310	Acetoxy_Hydroxy_Dehydro_Tomatine	-0.999995
Solyc06g076040	Solyc10g081970	-0.999995
Solyc07g007590	Esculeoside_A	-0.999995
Solyc12g055710	Aspartate	-0.999995
Solyc02g065280	Quercetin_3_O_Glucoside	-0.999995
Solyc04g074020	Sinapic_Acid_3_5_Dimethoxy_4_Hydroxy_Cinnamic_Acid	-0.999995
Solyc12g088360	1_4_Di_Caffeoyl_Quinic_Acid	-0.999995
Solyc08g068690	Solyc11g013110	-0.999995
Solyc03g033540	Glutamic_Acid	-0.999995
Solyc07g062500	Solyc09g008280	-0.999995
Solyc06g076280	C15H12O5_A_C9H12O8__hexose_malonyl_	-0.999995
Solyc12g006450	Solyc12g009610	-0.999995
Glucoheptulose	juiciness	-0.999995
Solyc10g075150	Peonidin_3_O_Glucoside	-0.999995
Solyc01g098910	Que_Hexose_deoxyhexose_hexose_C9H6O2	-0.999995
Solyc02g088690	Solyc09g011600	-0.999995
Solyc07g055650	Solyc08g080290	-0.999995
Solyc01g098590	Solyc10g080690	-0.999994
Solyc03g114360	Solyc07g051950	-0.999994
Solyc08g078070	Solyc09g007860	-0.999994
Solyc10g055760	Tomatidine	-0.999994
Solyc01g095630	Malvidin_3_O_Glucoside	-0.999994
Solyc03g124110	Que_3_O_Rutinoside_7_O_Glucoside	-0.999994
Solyc02g094030	Pyridoxine_5_Beta_D_Glucoside	-0.999994
Solyc06g072670	Solyc07g019460	-0.999994
Solyc03g007960	Apigenin_6_8_Di_Galactoside	-0.999994
Solyc03g007960	Kaempferol_3_O_rutinoside	-0.999994
Solyc08g082180	Solyc12g019890	-0.999994
Solyc03g031420	Maltitol	-0.999994
Glutamine	tomato_odour	-0.999994
Solyc02g064680	Solyc06g074840	-0.999994
Solyc02g079190	Solyc03g115740	-0.999994
Solyc09g061320	Sinapinic_Acid	-0.999994
Solyc07g007590	Feruloyl_Quinic_Acid	-0.999994
Solyc01g010020	Solyc02g089610	-0.999994
Solyc01g073890	Solyc07g008240	-0.999994
Solyc05g052790	Solyc09g097960	-0.999994
Solyc01g006370	Solyc02g092930	-0.999994
Solyc08g005050	Kaempferol_O_Glucoside_Quercetin_3_O_rhamnoside	-0.999994
Solyc01g095630	Thiamine	-0.999994
Solyc05g051400	1_4_Di_Caffeoyl_Quinic_Acid	-0.999994
Solyc03g115930	Solyc12g009610	-0.999993
Solyc03g032150	Solyc11g044910	-0.999993
Solyc08g080290	Solyc10g085240	-0.999993
Solyc08g082180	skin_resistance	-0.999993
Solyc10g055760	Acetoxy_Hydroxy_Tomatine	-0.999993
Solyc05g052790	Solyc12g044820	-0.999993
Caffeic_Acid	hardness	-0.999993
Solyc02g080040	Esculeoside_B	-0.999993
Solyc01g107170	Solyc04g074950	-0.999993
Solyc02g080070	Solyc04g072920	-0.999993
Acetoxy_Dehydro_Tomatine	Guanine	-0.999993
Solyc01g081310	Solyc09g011740	-0.999993
Solyc08g008100	Dihydroxy_Tomatine	-0.999993
Solyc08g068600	Solyc10g075150	-0.999993
Solyc12g009480	Nicotinamide	-0.999992
Solyc05g051240	Esculeoside_B	-0.999992
Solyc02g086300	Coniferyl_Aldehyde	-0.999992
Solyc07g063200	Sinapinic_Acid	-0.999992
Solyc11g013110	Pipecolic_Acid	-0.999992
Solyc03g043700	Dehydro_Esculeoside_A	-0.999992
Solyc02g067530	Solyc08g081550	-0.999992
Solyc03g026220	Solyc03g033540	-0.999992
Solyc01g005160	Acetoxy_Tomatine	-0.999992
Solyc12g096710	Sinapic_Acid_3_5_Dimethoxy_4_Hydroxy_Cinnamic_Acid	-0.999992
Solyc09g091030	d_Tomatine	-0.999992
Solyc10g079130	Esculeoside_B	-0.999992
Solyc02g089150	Solyc07g063200	-0.999992
Solyc07g005210	Solyc10g050060	-0.999992
Solyc08g006330	Solyc11g044910	-0.999992
Solyc05g052040	Solyc12g005380	-0.999992
Solyc03g025170	Phosphocholine	-0.999992
Solyc01g079480	d_Tomatine	-0.999992
Solyc03g113380	5_Oxoproline	-0.999992
Solyc07g053170	Solyc08g007240	-0.999992
Solyc07g051950	GlyceroPhosphocholine	-0.999991
Solyc01g005300	Solyc01g109110	-0.999991
Solyc05g052790	Solyc10g005960	-0.999991
Solyc06g066600	Solyc10g017980	-0.999991
Solyc02g069800	Solyc12g008840	-0.999991
Solyc02g092930	Coumarin	-0.999991
Solyc02g092450	Naringenin_C3H7O2NS	-0.999991
Solyc08g008280	Solyc10g075150	-0.999991
Solyc04g054690	Solyc12g009480	-0.999991
Solyc03g026220	Solyc08g078090	-0.99999
Solyc02g088690	Solyc09g011740	-0.99999
Solyc03g026220	Solyc09g056340	-0.99999
Solyc02g089120	Solyc06g005280	-0.99999
Solyc06g066370	Dehydro_Esculeoside_A	-0.99999
Solyc10g008400	Solyc12g009480	-0.99999
Solyc10g075150	Solyc12g006050	-0.99999
Solyc01g005300	Solyc07g019460	-0.99999
Solyc05g052980	Naringin	-0.99999
Solyc02g065280	Solyc04g080260	-0.99999
Solyc07g042590	Solyc10g079870	-0.99999
Solyc12g010540	Coumarin	-0.99999
Solyc02g089150	Solyc02g089900	-0.99999
Solyc01g099660	Histidine	-0.999989
Proline	Glucoheptulose	-0.999989
Solyc09g010850	Kaempferol_Hexose_Deoxyhex_Hexose_C10H8O3	-0.999989
Solyc01g111260	Solyc09g014990	-0.999989
Solyc02g062550	Caffeic_Acid	-0.999989
Solyc01g096040	Pyridoxine_5_Beta_D_Glucoside	-0.999989
Solyc04g078550	5_Oxoproline	-0.999989
Solyc10g086280	Tyramine	-0.999989
Solyc09g091510	Caffeic_Acid	-0.999989
Solyc01g094920	Glutamic_Acid	-0.999989
Solyc02g087210	Solyc09g011600	-0.999989
Solyc06g036310	d_Tomatine	-0.999989
Solyc03g082500	Niacin	-0.999989
Solyc04g074830	Solyc06g083310	-0.999989
Solyc08g068680	Caffeic_Acid	-0.999989
Coniferyl_Aldehyde	Peonidin_3_O_Glucoside	-0.999989
Solyc02g087210	Solyc12g009480	-0.999989
Solyc08g007460	Phosphocholine	-0.999988
Solyc05g054830	Caffeic_Acid	-0.999988
Solyc06g036310	a_Tomatine	-0.999988
Solyc01g079480	Solyc03g083930	-0.999988
Solyc12g017240	Tri_Caffeoyl_Quinic_Acid	-0.999988
Solyc07g007590	Dihydroxy_Tomatine	-0.999988
Solyc06g076050	Solyc12g057140	-0.999988
Solyc05g051660	Solyc07g006280	-0.999988
Solyc05g005070	Solyc07g008240	-0.999988
Solyc07g052230	Solyc08g078070	-0.999988
Solyc00g095860	Solyc12g008840	-0.999988
Solyc03g026280	Solyc08g007770	-0.999988
Solyc03g026220	Solyc12g013580	-0.999988
Solyc04g079250	Aspartate	-0.999988
Solyc03g119250	Tomatidine	-0.999988
Solyc03g093080	Tri_Caffeoyl_Quinic_Acid	-0.999988
Solyc01g095630	Naringenin_Chalcone_Hexose	-0.999988
Solyc09g011600	Solyc10g008400	-0.999987
Solyc10g005480	Cinnamic_Acid	-0.999987
Solyc07g053740	Tyramine	-0.999987
Solyc01g087580	Sinapinic_Acid	-0.999987
Solyc08g008280	a_Tomatine	-0.999987
Solyc06g050630	Solyc11g071760	-0.999987
Solyc04g080260	Solyc09g015770	-0.999987
Solyc04g054690	Solyc09g011600	-0.999987
Solyc01g095970	Solyc02g088090	-0.999987
Solyc06g005170	5_Oxoproline	-0.999987
Solyc04g071480	C15H12O5_A_C9H12O8__hexose_malonyl_	-0.999987
Solyc01g102340	Solyc12g009300	-0.999987
Solyc04g074000	p_Coumaric_Acid_4_Hydroxy_Cinnamic_Acid	-0.999987
Solyc05g052040	Solyc10g055780	-0.999986
Solyc02g089120	Solyc02g089900	-0.999986
Solyc07g019460	Naringenin_C3H7O2NS	-0.999986
Solyc07g051950	Tryptophan	-0.999986
Solyc10g078910	Solyc11g012290	-0.999986
Solyc01g006370	Solyc12g010540	-0.999986
Solyc01g109110	Solyc06g072670	-0.999986
Solyc01g005300	Solyc12g006450	-0.999986
Solyc03g121360	Tri_Caffeoyl_Quinic_Acid	-0.999986
Solyc10g009110	Thiamine	-0.999986
Solyc03g032150	Solyc07g055990	-0.999986
Solyc02g092930	C15H12O5_A_C9H12O8__hexose_malonyl_	-0.999986
Solyc06g074530	Solyc10g080690	-0.999986
Solyc04g007880	Kaempferol_Hexose_Deoxyhex_Hexose_C10H8O3	-0.999986
Solyc03g118090	Feruloyl_Quinic_Acid	-0.999986
Solyc05g050120	Mg_Protoporphyrin_Monomethyl_Ester	-0.999986
Solyc02g064680	Solyc02g094030	-0.999986
Solyc08g066210	Ferulic_Acid	-0.999985
Solyc07g064820	Dihydroxy_Tomatine	-0.999985
Solyc12g010900	Caffeic_Acid_Glucoside	-0.999985
Solyc01g005400	Solyc09g015770	-0.999985
Solyc01g098910	Solyc09g005260	-0.999985
Solyc06g009140	Tomatidine_4_Hexose	-0.999985
Solyc02g071610	Solyc07g009500	-0.999985
Solyc02g086300	Solyc10g075150	-0.999985
Solyc06g076050	Solyc08g006930	-0.999985
Solyc08g066210	1_Caffeoyl_Quinic_Acid_Chlorogenic_Acid	-0.999985
Solyc12g009480	Homocysteine	-0.999985
Solyc09g091030	a_Tomatine	-0.999985
Solyc02g092000	Solyc05g054800	-0.999985
Solyc12g055710	Tyramine	-0.999985
Solyc10g084000	Esculeoside_B	-0.999985
Solyc08g008100	Esculeoside_A	-0.999985
Solyc03g007870	LycoperosideG_OH	-0.999985
Solyc09g011600	Nicotinamide	-0.999984
Solyc01g095970	Solyc11g017270	-0.999984
Solyc03g025720	Acetoxy_Hydroxy_Dehydro_Tomatine	-0.999984
Solyc07g042170	Solyc07g053170	-0.999984
Solyc08g082170	p_Coumaric_Acid_4_Hydroxy_Cinnamic_Acid	-0.999984
Solyc01g006370	Solyc06g076280	-0.999984
Solyc07g055650	colour_uniformity	-0.999984
Solyc02g083460	Caffeic_Acid_Glucoside	-0.999984
Solyc08g078070	Solyc10g006230	-0.999984
Solyc02g062130	colour_uniformity	-0.999984
Threonine_Homoserine	Niacin	-0.999984
Solyc01g079480	Acetoxy_Hydroxy_Dehydro_Tomatine	-0.999984
Solyc02g090030	Solyc11g068620	-0.999983
Solyc09g007100	Solyc12g009300	-0.999983
Solyc04g005670	Phosphocholine	-0.999983
Solyc08g082180	Solyc09g061320	-0.999983
Solyc05g005460	Solyc07g006280	-0.999983
Solyc03g114160	Kaempferol_Hexose_Deoxyhexose_Hex_C9H6O2	-0.999983
Solyc08g008280	Coniferyl_Aldehyde	-0.999983
Solyc12g010950	Aspartate	-0.999983
Solyc06g074030	N5_N10_Formyl_Tetrahydro_Folic_Acid	-0.999983
Solyc02g090030	Solyc07g056320	-0.999983
Solyc01g100460	Solyc07g042170	-0.999982
Solyc05g007930	Cinnamic_Acid	-0.999982
Solyc02g072150	Solyc10g085240	-0.999982
Solyc08g068600	4_O_b_D_Glucosyl_cis_p_Coumaric_Acid	-0.999982
Solyc09g007100	Que_Hexose_deoxyhexose_hexose_C9H6O2	-0.999982
Sinapinic_Acid	skin_resistance	-0.999982
Solyc01g098800	Thiamine	-0.999982
Solyc09g056450	LycoperosideG_OH	-0.999982
Solyc06g073830	Solyc11g068620	-0.999982
Solyc03g113380	sweetness	-0.999982
Solyc03g083930	Solyc03g118090	-0.999982
Solyc10g044470	Solyc11g011300	-0.999982
Solyc03g044910	Solyc08g006330	-0.999981
Solyc04g079120	Solyc05g052030	-0.999981
Solyc02g072520	Tomatidine_4_Hexose	-0.999981
Solyc07g008240	Solyc09g042740	-0.999981
a_Tomatine	Peonidin_3_O_Glucoside	-0.999981
Solyc02g065280	Ribonic_Acid	-0.999981
Solyc09g010210	Sinapinic_Acid	-0.99998
Solyc06g035960	Dihydro_Caffeic_Acid	-0.99998
Solyc06g076280	Coumarin	-0.99998
Solyc01g005220	Solyc04g071030	-0.99998
Solyc01g005760	Kaempferol_Hexose_Deoxyhex_Hexose_C10H8O3	-0.99998
Solyc06g072670	Solyc12g006450	-0.99998
Solyc06g071810	Caffeic_Acid_Glucoside	-0.99998
Solyc03g114600	Acetoxy_Dehydro_Tomatine	-0.99998
Solyc03g121360	Solyc10g081970	-0.99998
Solyc03g123620	Solyc12g009480	-0.999979
Solyc02g089610	Solyc05g053610	-0.999979
Solyc07g056190	Naringenin_Chalcone_Hexose	-0.999979
Solyc12g008350	LycoperosideG_OH	-0.999979
Solyc02g089900	Tomatidine	-0.999979
Solyc07g019460	Solyc12g009610	-0.999979
Solyc05g010120	Cinnamic_Acid	-0.999979
Solyc12g010900	Protoporphyrinogen_IX	-0.999979
Solyc11g017270	Anguivioside_XV	-0.999979
Solyc12g006050	4_O_b_D_Glucosyl_cis_p_Coumaric_Acid	-0.999979
Solyc07g064820	d_Tomatine	-0.999978
Solyc02g067530	Solyc10g076760	-0.999978
Solyc03g025410	tomato_odour	-0.999978
Solyc09g010850	Mg_Protoporphyrin_Monomethyl_Ester	-0.999978
Solyc06g063370	Solyc10g044470	-0.999978
Solyc03g118810	Caffeic_Acid_Glucoside	-0.999978
Solyc01g095970	Solyc04g005040	-0.999978
Solyc11g073010	Naringin	-0.999977
Que_Hexose_deoxyhexose_hexose_C10H8O3	Dihydro_Caffeic_Acid	-0.999977
Solyc08g066320	Solyc12g044820	-0.999977
Solyc02g094030	juiciness	-0.999977
Solyc10g085240	turgidity	-0.999977
Solyc10g083940	Glutamic_Acid	-0.999977
Solyc07g056000	Acetoxy_Hydroxy_Tomatine	-0.999977
Solyc06g066370	Esculeoside_A	-0.999977
Solyc03g122350	Sinapinic_Acid	-0.999977
Solyc02g067530	Solyc10g006660	-0.999976
Solyc01g094920	Coniferyl_Aldehyde	-0.999976
Glucoheptulose	Pyridoxine_5_Beta_D_Glucoside	-0.999976
Solyc02g089150	Solyc03g119250	-0.999976
Solyc07g066260	Solyc09g008280	-0.999976
Solyc05g051240	Naringenin_7_O_Glucoside	-0.999976
Solyc03g026220	Solyc06g060680	-0.999975
Solyc05g052040	Solyc07g043200	-0.999975
Solyc01g106620	Solyc05g052040	-0.999975
Solyc05g052040	d_carotene	-0.999975
Solyc05g052040	b_carotene	-0.999975
Solyc05g052040	lutein	-0.999975
Solyc01g066430	Hydroxy_Tomatine	-0.999975
Solyc02g088090	Anguivioside_XV	-0.999975
Solyc05g052040	Solyc05g053620	-0.999975
Solyc08g082180	Solyc10g055760	-0.999975
Solyc03g113910	Solyc07g032230	-0.999975
Solyc02g092000	Solyc03g115930	-0.999975
Solyc01g009870	Solyc02g064680	-0.999975
Solyc07g064820	Esculeoside_A	-0.999975
Solyc04g078550	Solyc07g005210	-0.999975
Acetoxy_Hydroxy_Tomatine	skin_resistance	-0.999975
Solyc02g089120	Solyc04g077980	-0.999975
Solyc08g005050	Naringenin_7_O_Glucoside	-0.999974
Solyc01g008800	tomato_flavour_	-0.999974
Solyc12g019890	Tomatidine	-0.999974
Solyc02g071610	Solyc05g056050	-0.999974
Solyc10g017980	Solyc10g078910	-0.999974
Solyc10g080690	Bis_Dihydro_Caffeoyl_Spermine	-0.999974
Solyc08g062680	Solyc10g006130	-0.999974
Solyc04g071100	Solyc08g078070	-0.999974
Solyc05g052790	Solyc08g021820	-0.999974
Solyc03g025720	d_Tomatine	-0.999974
Solyc08g066320	Solyc10g005960	-0.999974
Solyc04g007880	Mg_Protoporphyrin_Monomethyl_Ester	-0.999973
Solyc03g114360	Calystegine_B1	-0.999973
Solyc02g036350	Glutamic_Acid	-0.999973
Solyc02g078210	Solyc07g006280	-0.999973
Solyc05g050120	Kaempferol_Hexose_Deoxyhex_Hexose_C10H8O3	-0.999973
Solyc01g098690	Phosphatidylcholine	-0.999973
Solyc08g062330	Feruloyl_Quinic_Acid	-0.999973
Solyc06g075780	Solyc12g008840	-0.999973
Solyc03g093110	Coumarin	-0.999973
Solyc04g074950	Solyc06g009140	-0.999973
Solyc01g100460	Solyc08g007240	-0.999972
Solyc08g076390	p_Coumaric_Acid_4_Hydroxy_Cinnamic_Acid	-0.999972
Solyc04g048900	Solyc10g011740	-0.999972
Solyc02g071220	Homospermidine	-0.999972
Solyc10g077120	Solyc12g017240	-0.999972
Solyc09g005080	Solyc10g085240	-0.999972
Solyc06g068270	NGC_hexose__hexose	-0.999972
Solyc05g052550	Phosphatidylcholine	-0.999972
Solyc08g007770	Solyc08g076010	-0.999972
Solyc06g005170	Solyc10g081970	-0.999972
Solyc02g086300	4_O_b_D_Glucosyl_cis_p_Coumaric_Acid	-0.999972
Solyc08g080290	Anguivioside_XV	-0.999972
Solyc06g005170	Solyc07g005210	-0.999971
Solyc02g064680	Quercetin_3_O_Trisaccharide	-0.999971
Solyc09g007900	Cinnamic_Acid	-0.999971
Solyc03g093080	Solyc10g077120	-0.999971
Solyc02g069800	C15H12O5_A_C9H12O8__hexose_malonyl_	-0.999971
Solyc04g080260	Solyc11g069070	-0.999971
Solyc04g082630	Solyc09g008280	-0.999971
Solyc02g086300	Glutamic_Acid	-0.999971
Solyc02g064680	Solyc04g074020	-0.99997
Solyc05g052040	Solyc06g009290	-0.999969
Solyc03g043700	Solyc07g064710	-0.999969
Solyc06g076090	Kaempferol_Hexose_Deoxyhexose_Hex_C9H6O2	-0.999969
Solyc01g079480	Dihydroxy_Tomatine	-0.999969
Solyc03g083930	Solyc07g007590	-0.999969
Solyc08g066440	Apigenin_6_8_Di_Galactoside	-0.999969
Solyc08g066440	Kaempferol_3_O_rutinoside	-0.999969
Solyc03g115900	Solyc08g078070	-0.999969
Solyc06g051800	Glutamic_Acid	-0.999969
Solyc10g012080	Que_Hexose_deoxyhexose_hexose_C10H8O3	-0.999969
Solyc11g005630	NGC_hexose__hexose	-0.999969
Solyc12g008350	Que_3_O_Rutinoside_7_O_Glucoside	-0.999968
Solyc06g082440	Caffeic_Acid_Glucoside	-0.999968
Solyc01g087580	Acetoxy_Hydroxy_Tomatine	-0.999968
Solyc12g096710	Maltitol	-0.999968
Solyc04g078550	Solyc10g081970	-0.999968
Solyc06g074840	Sinapic_Acid_3_5_Dimethoxy_4_Hydroxy_Cinnamic_Acid	-0.999968
Solyc03g083930	Solyc04g074030	-0.999968
Solyc10g006130	Solyc10g009110	-0.999968
Solyc09g008280	Solyc11g011330	-0.999968
Solyc08g005050	sweetness	-0.999968
Arginine	Niacin	-0.999967
Solyc02g094030	Proline	-0.999967
Solyc01g006370	Solyc03g093110	-0.999967
Solyc08g008100	d_Tomatine	-0.999967
Solyc07g007590	Dehydro_Esculeoside_A	-0.999967
Solyc07g056190	Malvidin_3_O_Glucoside	-0.999967
Calystegine_B1	GlyceroPhosphocholine	-0.999967
Solyc06g035620	Homospermidine	-0.999967
Solyc03g115930	Naringenin_C3H7O2NS	-0.999967
Solyc08g006330	Solyc12g057140	-0.999967
Solyc07g064820	Acetoxy_Hydroxy_Dehydro_Tomatine	-0.999966
Solyc12g010950	Tyramine	-0.999966
Solyc06g035960	Solyc10g012080	-0.999966
Solyc00g095860	C15H12O5_A_C9H12O8__hexose_malonyl_	-0.999965
Solyc06g074030	Phosphatidylcholine	-0.999965
Solyc06g060680	a_Tomatine	-0.999965
Solyc01g005760	Mg_Protoporphyrin_Monomethyl_Ester	-0.999965
Solyc08g076010	Naringin	-0.999965
Solyc05g007140	Kaempferol_Hexose_Deoxyhex_Hexose_C10H8O3	-0.999965
Solyc09g015040	Solyc10g077120	-0.999965
Solyc05g051400	Phosphatidylcholine	-0.999965
Solyc01g099600	Solyc01g107390	-0.999965
Solyc03g033540	Coniferyl_Aldehyde	-0.999965
Solyc02g089120	Solyc10g055760	-0.999965
Solyc08g066210	Mg_Protoporphyrin_Monomethyl_Ester	-0.999965
Solyc01g094920	Solyc10g075150	-0.999964
Solyc01g079260	Solyc10g085240	-0.999964
Solyc01g105030	Solyc07g056320	-0.999964
Solyc08g068610	Tyramine	-0.999964
Solyc01g107910	Solyc05g052040	-0.999964
Solyc09g014910	Pyridoxine_5_Beta_D_Glucoside	-0.999964
Solyc06g066370	Dihydroxy_Tomatine	-0.999964
Solyc04g071480	Solyc12g008840	-0.999964
Solyc01g107910	Solyc08g078070	-0.999963
Solyc02g064680	Solyc12g096710	-0.999963
Solyc03g043700	Feruloyl_Quinic_Acid	-0.999963
Solyc08g082180	Solyc09g010210	-0.999963
Solyc01g095970	Solyc02g063350	-0.999963
Solyc02g072520	Histidine	-0.999963
Solyc12g006050	Glutamic_Acid	-0.999963
Solyc06g074840	juiciness	-0.999963
Solyc03g115740	saltiness	-0.999962
Solyc01g098800	Solyc10g006130	-0.999962
Solyc07g042590	Solyc08g005610	-0.999962
Solyc01g059980	Niacin	-0.999962
Solyc08g078090	Coniferyl_Aldehyde	-0.999962
Solyc08g006330	Solyc08g006930	-0.999962
Solyc08g074480	Feruloyl_Quinic_Acid	-0.999961
Guanosine	Niacin	-0.999961
Solyc02g082700	Solyc11g013110	-0.999961
Solyc09g056340	Coniferyl_Aldehyde	-0.999961
Solyc03g119530	Solyc05g052040	-0.999961
Solyc05g054800	saltiness	-0.999961
Solyc04g074020	Maltitol	-0.999961
Solyc03g082530	Solyc09g011600	-0.999961
Solyc03g093140	Solyc07g062130	-0.999961
Solyc03g007870	Que_3_O_Rutinoside_7_O_Glucoside	-0.999961
Solyc05g053290	Kaempferol_Hexose_Deoxyhexose_Hex_C9H6O2	-0.99996
Solyc02g064680	Glucoheptulose	-0.99996
Solyc01g098910	Solyc10g017980	-0.99996
Solyc03g026220	Solyc11g020230	-0.99996
Solyc10g049630	Kaempferol_Hexose_Deoxyhexose_Hex_C9H6O2	-0.99996
Quercetin_3_O_Trisaccharide	Maltitol	-0.99996
Solyc05g054800	Solyc12g009610	-0.99996
Solyc01g099180	Solyc05g041910	-0.99996
Solyc11g068770	Solyc11g071760	-0.999959
Solyc01g107390	NGC_hexose__hexose	-0.999959
Solyc12g010950	Acetoxy_Tomatine	-0.999959
Solyc01g009870	Pyridoxine_5_Beta_D_Glucoside	-0.999959
Solyc10g080940	tomato_odour	-0.999959
Solyc07g064710	Solyc08g062330	-0.999959
Solyc08g077680	Keto_Glutaric_Acid	-0.999959
Solyc02g071620	Solyc12g098570	-0.999959
Solyc01g107170	Tomatidine_4_Hexose	-0.999958
Solyc07g063200	Acetoxy_Hydroxy_Tomatine	-0.999958
Solyc02g089150	Solyc12g019890	-0.999958
Solyc02g087350	Thiamine	-0.999958
Solyc08g007770	Solyc11g073010	-0.999958
Solyc03g026220	Peonidin_3_O_Glucoside	-0.999958
Solyc03g122350	Solyc08g082180	-0.999958
Solyc06g005280	Acetoxy_Hydroxy_Tomatine	-0.999958
Solyc07g006500	Solyc12g055930	-0.999958
Solyc01g098400	Solyc07g008590	-0.999958
Solyc10g083970	Naringenin_7_O_Glucoside	-0.999957
Calystegine_B1	Tryptophan	-0.999957
Solyc01g102340	Solyc11g012290	-0.999957
Solyc06g009290	Solyc08g078070	-0.999957
Solyc08g068600	Glutamic_Acid	-0.999957
Solyc02g089900	N5_N10_Formyl_Tetrahydro_Folic_Acid	-0.999956
Solyc02g082700	Cinnamic_Acid	-0.999956
Solyc10g055760	Sinapinic_Acid	-0.999956
Solyc07g056190	Esculeoside_B	-0.999955
Solyc01g009870	Maltitol	-0.999955
Quercetin_3_O_Trisaccharide	Pyridoxine_5_Beta_D_Glucoside	-0.999955
Solyc09g010850	1_Caffeoyl_Quinic_Acid_Chlorogenic_Acid	-0.999954
Solyc09g061320	Tomatidine	-0.999954
Solyc04g074000	Kaempferol_O_Glucoside_Quercetin_3_O_rhamnoside	-0.999954
Solyc06g076040	5_Oxoproline	-0.999954
Solyc01g079480	Esculeoside_A	-0.999954
Solyc01g111980	Cinnamic_Acid	-0.999954
Solyc01g100460	Solyc03g083730	-0.999954
Solyc09g010850	Ferulic_Acid	-0.999954
Solyc05g013580	Solyc08g080050	-0.999954
Solyc07g055710	tomato_flavour_	-0.999953
Solyc04g074020	Pyridoxine_5_Beta_D_Glucoside	-0.999953
Solyc03g025720	4_O_b_D_Glucosyl_cis_p_Coumaric_Acid	-0.999953
Solyc06g068460	Naringenin_7_O_Glucoside	-0.999953
Solyc08g008100	Acetoxy_Hydroxy_Dehydro_Tomatine	-0.999952
Solyc05g007180	Solyc05g052790	-0.999952
Solyc04g079120	Acetoxy_Dehydro_Tomatine	-0.999952
Solyc01g079260	Solyc02g062130	-0.999952
Solyc04g074000	Solyc07g005210	-0.999952
Solyc05g005280	Solyc07g032230	-0.999952
Solyc07g007930	Dihydro_Caffeic_Acid	-0.999952
Solyc11g013110	3_Rhamno_Glucosyl_Quercetin__Rutin_	-0.999952
Solyc06g069570	Dihydro_Caffeic_Acid	-0.999952
Solyc05g052790	Solyc12g096350	-0.999951
Solyc02g094030	Sinapic_Acid_3_5_Dimethoxy_4_Hydroxy_Cinnamic_Acid	-0.999951
Solyc03g033540	Solyc10g075150	-0.999951
Solyc08g062680	Thiamine	-0.999951
Solyc03g118090	Dehydro_Esculeoside_A	-0.999951
Solyc06g066600	Que_Hexose_deoxyhexose_hexose_C9H6O2	-0.999951
Solyc05g054830	Maltitol	-0.99995
Solyc02g079590	Solyc04g048900	-0.99995
Solyc02g091430	Solyc07g032230	-0.99995
Solyc01g066430	Ferulic_Acid	-0.99995
Solyc02g092000	Solyc07g019460	-0.99995
Solyc06g074840	Proline	-0.99995
Solyc08g068680	Maltitol	-0.99995
Solyc01g111260	Solyc12g006930	-0.99995
Solyc05g053620	Solyc08g078070	-0.99995
Solyc01g066430	1_Caffeoyl_Quinic_Acid_Chlorogenic_Acid	-0.99995
Solyc02g089120	Solyc06g074030	-0.999949
Solyc03g114600	Solyc05g052030	-0.999949
Solyc08g078070	b_carotene	-0.999949
Solyc08g078070	lutein	-0.999949
Solyc08g078070	d_carotene	-0.999949
Solyc01g106620	Solyc08g078070	-0.999949
Solyc07g043200	Solyc08g078070	-0.999949
Solyc04g051360	Phosphocholine	-0.999949
Solyc08g081540	Hydroxy_Tomatine	-0.999949
Solyc04g054810	Coumarin	-0.999949
Solyc02g062550	Maltitol	-0.999948
Solyc03g026220	Solyc07g053230	-0.999948
Solyc07g006500	Solyc08g079700	-0.999948
Solyc02g072080	Sinapinic_Acid	-0.999948
Solyc01g099600	Dihydro_Kaempferol_7_O_glucoside	-0.999948
Solyc01g006950	flouriness	-0.999948
Solyc03g026220	Solyc08g008280	-0.999947
Solyc02g089900	Solyc08g082180	-0.999947
Solyc04g007880	1_Caffeoyl_Quinic_Acid_Chlorogenic_Acid	-0.999947
Solyc08g078090	Solyc10g075150	-0.999947
Solyc08g021820	Solyc08g066320	-0.999947
Solyc01g090890	Solyc10g044470	-0.999947
Solyc04g007880	Ferulic_Acid	-0.999947
Solyc09g056340	Solyc10g075150	-0.999947
Solyc07g006500	Solyc07g056670	-0.999946
Solyc05g007140	Mg_Protoporphyrin_Monomethyl_Ester	-0.999946
Solyc12g013580	a_Tomatine	-0.999946
Solyc10g084000	Naringenin_Chalcone_Hexose	-0.999946
Solyc08g066210	Kaempferol_Hexose_Deoxyhex_Hexose_C10H8O3	-0.999946
Solyc04g074030	a_Tomatine	-0.999945
Solyc02g064680	Solyc09g014910	-0.999945
Solyc05g007140	Dehydro_Esculeoside_A	-0.999945
Solyc08g080290	N_Caffeoyl_Putrescine	-0.999945
Solyc01g094920	4_O_b_D_Glucosyl_cis_p_Coumaric_Acid	-0.999945
Solyc07g032230	Solyc12g005380	-0.999945
Solyc12g096710	Pyridoxine_5_Beta_D_Glucoside	-0.999945
Solyc01g099180	Solyc02g032850	-0.999944
Solyc10g011740	Solyc11g011300	-0.999944
Solyc05g051240	Kaempferol_O_Glucoside_Quercetin_3_O_rhamnoside	-0.999944
Solyc08g079750	sweetness	-0.999944
Solyc02g071610	Solyc07g065120	-0.999944
Solyc07g047980	Apigenin_6_8_Di_Galactoside	-0.999944
Solyc07g047980	Kaempferol_3_O_rutinoside	-0.999944
Solyc06g035620	Naringin	-0.999944
Solyc07g047980	Tryptophan	-0.999943
Solyc06g082440	Solyc12g009480	-0.999943
Solyc08g006320	Naringenin_7_O_Glucoside	-0.999943
Solyc01g065530	Solyc04g081960	-0.999943
Solyc03g123620	Solyc09g011740	-0.999943
Solyc12g008840	Solyc12g010540	-0.999942
Solyc01g095970	colour_uniformity	-0.999942
Solyc01g005400	Solyc05g013580	-0.999942
Solyc06g075780	C15H12O5_A_C9H12O8__hexose_malonyl_	-0.999942
Solyc10g007600	Niacin	-0.999942
Solyc07g055650	Solyc11g017270	-0.999942
Solyc01g006370	Solyc04g054810	-0.999941
Solyc04g050930	tomato_flavour_	-0.999941
Solyc01g065530	Homospermidine	-0.999941
Solyc01g098910	Solyc11g012290	-0.999941
Solyc06g068940	Solyc07g006280	-0.999941
Solyc08g068610	Aspartate	-0.999941
Solyc03g026280	Naringin	-0.999941
Solyc09g015040	Tri_Caffeoyl_Quinic_Acid	-0.999939
Solyc01g005300	Solyc05g054800	-0.999939
Solyc10g050060	Solyc10g081970	-0.999939
Solyc04g074030	Dihydroxy_Tomatine	-0.999939
Maltitol	hardness	-0.999939
Solyc02g079590	Solyc07g006140	-0.999939
Solyc02g089640	Solyc10g081970	-0.999939
Solyc02g071610	Solyc08g013670	-0.999938
Solyc01g102340	Solyc10g017980	-0.999938
Solyc01g091590	Hydroxy_Tomatine	-0.999937
Solyc04g077980	Phosphatidylcholine	-0.999937
Solyc10g085590	Coumarin	-0.999936
Solyc02g088090	Solyc07g055650	-0.999936
Solyc01g005760	1_Caffeoyl_Quinic_Acid_Chlorogenic_Acid	-0.999936
Solyc02g071220	Naringin	-0.999936
Solyc04g080260	Solyc07g006880	-0.999936
Solyc03g031420	Caffeic_Acid	-0.999936
Solyc03g025170	Niacin	-0.999936
Solyc01g005760	Ferulic_Acid	-0.999935
Solyc08g076390	Esculeoside_B	-0.999935
Solyc05g052040	Solyc10g006230	-0.999935
Solyc02g067530	Solyc08g077560	-0.999935
Solyc01g107980	Dihydro_Caffeic_Acid	-0.999935
Solyc01g100200	Pyridoxine_5_Beta_D_Glucoside	-0.999934
Solyc02g079190	Dihydro_Kaempferol_7_O_glucoside	-0.999934
Solyc01g081310	Solyc09g011600	-0.999934
Solyc04g082140	Solyc07g056320	-0.999934
Solyc01g107090	Raffinose_Melezitose	-0.999934
Solyc02g089150	Solyc09g061320	-0.999934
Solyc08g074480	d_Tomatine	-0.999934
Solyc03g093140	Adenine	-0.999934
Solyc03g083930	Solyc06g066370	-0.999933
Solyc07g032230	Solyc10g055780	-0.999932
Solyc06g050630	Dihydro_Caffeic_Acid	-0.999932
Solyc02g062130	Solyc04g005040	-0.999932
Solyc06g074200	Solyc09g008280	-0.999931
Solyc07g047980	GlyceroPhosphocholine	-0.999931
Solyc11g068620	Solyc11g071740	-0.999931
Solyc03g025720	Solyc10g075150	-0.999931
Solyc10g050060	sweetness	-0.999931
Solyc12g055710	Acetoxy_Tomatine	-0.999931
Solyc03g116890	Tri_Caffeoyl_Quinic_Acid	-0.99993
Solyc02g089120	skin_resistance	-0.99993
Solyc04g077980	Acetoxy_Hydroxy_Tomatine	-0.99993
Solyc03g114710	Tyramine	-0.99993
Solyc02g087350	Solyc10g006130	-0.99993
Solyc08g078070	Solyc10g055780	-0.999929
Solyc02g089150	Solyc07g056000	-0.999929
Solyc10g079130	Naringenin_Chalcone_Hexose	-0.999929
Solyc02g071610	Solyc03g115900	-0.999929
Solyc01g099660	Kaempferol_Hexose_Deoxyhexose_Hex_C9H6O2	-0.999929
Solyc01g006370	Solyc10g085590	-0.999928
Solyc03g033540	4_O_b_D_Glucosyl_cis_p_Coumaric_Acid	-0.999928
Solyc06g076040	Solyc07g005210	-0.999928
Solyc03g119250	Acetoxy_Hydroxy_Tomatine	-0.999928
Solyc03g118810	Solyc12g009480	-0.999928
Solyc02g080010	Aspartate	-0.999927
Solyc10g084000	Malvidin_3_O_Glucoside	-0.999927
Solyc08g007460	Niacin	-0.999927
Solyc05g054800	Solyc06g072670	-0.999927
Solyc06g076040	Solyc10g077120	-0.999926
Solyc12g013580	Glutamic_Acid	-0.999926
Solyc08g008100	Feruloyl_Quinic_Acid	-0.999926
Solyc06g036310	4_O_b_D_Glucosyl_cis_p_Coumaric_Acid	-0.999926
Solyc02g080040	Naringenin_Chalcone_Hexose	-0.999925
Solyc10g009110	Malvidin_3_O_Glucoside	-0.999925
Solyc08g079750	Solyc10g081970	-0.999925
Solyc04g074000	5_Oxoproline	-0.999925
Solyc06g071810	Solyc12g009480	-0.999925
Solyc07g053740	Acetoxy_Tomatine	-0.999925
Solyc12g008640	Cinnamic_Aldehyde	-0.999925
Solyc05g007930	Solyc11g013110	-0.999925
Solyc07g056190	Solyc10g006130	-0.999924
Solyc09g010210	Tomatidine	-0.999924
Solyc08g078090	4_O_b_D_Glucosyl_cis_p_Coumaric_Acid	-0.999924
Solyc02g087210	Solyc09g011740	-0.999924
Solyc03g120260	Solyc11g068620	-0.999924
Solyc06g051800	Acetoxy_Tomatine	-0.999923
Solyc09g056340	4_O_b_D_Glucosyl_cis_p_Coumaric_Acid	-0.999923
Solyc05g013580	Solyc06g068940	-0.999923
Solyc09g091510	Solyc10g012080	-0.999923
Solyc06g083310	Solyc08g082990	-0.999922
Solyc03g093140	Solyc03g117980	-0.999922
Solyc01g005760	Dehydro_Esculeoside_A	-0.999922
Solyc02g072080	Solyc08g082180	-0.999922
Solyc10g055760	N5_N10_Formyl_Tetrahydro_Folic_Acid	-0.999921
Solyc09g010850	Hydroxy_Tomatine	-0.999921
Solyc10g085240	colour_uniformity	-0.999921
Solyc03g114710	Proline	-0.999921
Solyc02g089900	Sinapinic_Acid	-0.999921
Solyc03g114360	Solyc07g047980	-0.999921
Solyc02g071610	Solyc04g071100	-0.99992
Solyc10g086280	Acetoxy_Tomatine	-0.99992
Solyc05g056050	Solyc08g078070	-0.99992
Solyc09g011740	Solyc10g008400	-0.99992
Solyc04g072900	Phosphocholine	-0.999919
Solyc03g093140	Solyc08g042000	-0.999919
Solyc01g087580	Solyc02g089120	-0.999919
Solyc02g088690	Solyc12g009480	-0.999919
Solyc06g062920	2_Hydroxy_Glutaric_Acid	-0.999919
Solyc04g074030	Esculeoside_A	-0.999919
Solyc04g054690	Solyc09g011740	-0.999918
Solyc09g015770	Quercetin_3_O_Glucoside	-0.999918
Solyc04g081960	Solyc12g008350	-0.999918
Solyc06g008300	Sinapic_Acid_3_5_Dimethoxy_4_Hydroxy_Cinnamic_Acid	-0.999918
Solyc10g083970	Kaempferol_O_Glucoside_Quercetin_3_O_rhamnoside	-0.999918
Solyc05g007180	Solyc08g066320	-0.999918
Solyc01g005220	Solyc02g084980	-0.999918
Solyc06g009140	Kaempferol_Hexose_Deoxyhexose_Hex_C9H6O2	-0.999918
Solyc02g072150	Solyc07g055650	-0.999917
Solyc09g091030	4_O_b_D_Glucosyl_cis_p_Coumaric_Acid	-0.999917
Solyc10g078910	Que_Hexose_deoxyhexose_hexose_C9H6O2	-0.999917
Solyc08g082170	sweetness	-0.999917
Solyc03g122350	Tomatidine	-0.999917
Solyc08g066320	Solyc12g096350	-0.999917
Solyc01g098800	Malvidin_3_O_Glucoside	-0.999917
Solyc03g083930	Solyc09g091030	-0.999916
Solyc02g083460	Solyc12g009480	-0.999916
Solyc02g036350	Acetoxy_Tomatine	-0.999916
Solyc02g092450	Solyc06g072670	-0.999916
Solyc01g005220	Solyc10g078240	-0.999916
Solyc08g078070	Solyc12g005380	-0.999916
Solyc08g008280	Acetoxy_Hydroxy_Dehydro_Tomatine	-0.999916
Solyc01g066430	Mg_Protoporphyrin_Monomethyl_Ester	-0.999915
Solyc01g095970	Solyc06g072460	-0.999915
Glyceric_Acid_2_Phosphate_Glyceric_Acid_3_Phosphate	Pyridoxine_5_Beta_D_Glucoside	-0.999915
Solyc06g005650	Naringenin_7_O_Glucoside	-0.999915
Solyc02g079590	Solyc11g011300	-0.999915
Solyc08g081540	Ferulic_Acid	-0.999915
Solyc01g099180	Solyc05g051850	-0.999914
Solyc03g093130	Naringin	-0.999914
Solyc07g006370	Caffeic_Acid	-0.999914
Solyc06g074030	1_4_Di_Caffeoyl_Quinic_Acid	-0.999914
Homocysteine	Caffeic_Acid_Glucoside	-0.999914
Solyc04g074000	Naringenin_7_O_Glucoside	-0.999914
Solyc08g081540	1_Caffeoyl_Quinic_Acid_Chlorogenic_Acid	-0.999914
Solyc08g074480	Acetoxy_Hydroxy_Dehydro_Tomatine	-0.999914
Solyc08g082170	Esculeoside_B	-0.999913
Solyc03g095770	Solyc08g007770	-0.999912
Solyc09g011740	Nicotinamide	-0.999912
Solyc03g114160	Tomatidine_4_Hexose	-0.999912
Solyc03g025720	Coniferyl_Aldehyde	-0.999912
Solyc01g091910	2_Hydroxy_Glutaric_Acid	-0.999912
Solyc02g090360	Phosphocholine	-0.999912
Solyc04g007880	Hydroxy_Tomatine	-0.999912
Solyc08g068600	a_Tomatine	-0.999912
Solyc06g068460	Kaempferol_O_Glucoside_Quercetin_3_O_rhamnoside	-0.999912
Solyc09g015040	5_Oxoproline	-0.999911
Solyc03g113380	p_Coumaric_Acid_4_Hydroxy_Cinnamic_Acid	-0.999911
Solyc05g007140	1_Caffeoyl_Quinic_Acid_Chlorogenic_Acid	-0.999911
Solyc02g090350	Solyc03g032150	-0.999911
Solyc01g005220	Solyc04g074680	-0.999911
Solyc07g006220	tomato_odour	-0.999911
Solyc11g020230	Coniferyl_Aldehyde	-0.999911
Solyc08g066440	Tryptophan	-0.99991
Solyc05g007140	Ferulic_Acid	-0.99991
Solyc01g100200	Solyc02g064680	-0.99991
Solyc08g074480	Dehydro_Esculeoside_A	-0.99991
Sinapic_Acid_3_5_Dimethoxy_4_Hydroxy_Cinnamic_Acid	Glucoheptulose	-0.99991
Solyc07g032230	Solyc07g043200	-0.99991
Solyc01g106620	Solyc07g032230	-0.99991
Solyc07g032230	d_carotene	-0.999909
Solyc07g032230	b_carotene	-0.999909
Solyc07g032230	lutein	-0.999909
Solyc11g072310	Tri_Caffeoyl_Quinic_Acid	-0.999909
Solyc10g083940	Acetoxy_Tomatine	-0.999909
Solyc05g053620	Solyc07g032230	-0.999909
Solyc04g077470	Hydroxy_Tomatine	-0.999909
Solyc03g114600	Solyc10g080690	-0.999909
Solyc01g005220	Solyc01g081310	-0.999909
Solyc01g107980	Niacin	-0.999908
Solyc10g079130	Malvidin_3_O_Glucoside	-0.999908
Solyc04g007880	Dehydro_Esculeoside_A	-0.999908
Solyc03g093110	Solyc12g008840	-0.999908
Solyc07g006140	Solyc10g011740	-0.999908
Solyc01g111260	Solyc03g051790	-0.999907
Solyc01g079480	a_Tomatine	-0.999907
Solyc03g083930	Solyc06g036310	-0.999907
Solyc07g006370	Sinapic_Acid_3_5_Dimethoxy_4_Hydroxy_Cinnamic_Acid	-0.999906
Solyc07g006280	Solyc08g080050	-0.999906
Solyc02g062130	Solyc02g063350	-0.999906
Solyc02g094000	1_4_Di_Caffeoyl_Quinic_Acid	-0.999906
Solyc07g055650	turgidity	-0.999906
Solyc03g007870	Solyc04g081960	-0.999906
Solyc01g095620	Solyc11g068620	-0.999906
Solyc07g064820	Feruloyl_Quinic_Acid	-0.999906
Solyc06g005650	Naringenin_Chalcone_Hexose	-0.999905
Solyc05g052040	Solyc09g007860	-0.999905
Solyc03g093540	Histidine	-0.999905
Solyc01g105030	Solyc09g008280	-0.999905
Solyc07g056000	Tomatidine	-0.999904
Solyc02g089120	Solyc07g063200	-0.999904
Solyc02g080040	Malvidin_3_O_Glucoside	-0.999904
Solyc10g009110	Naringenin_Chalcone_Hexose	-0.999904
Solyc01g096040	Maltitol	-0.999904
Solyc04g007900	Tri_Caffeoyl_Quinic_Acid	-0.999903
Solyc12g006050	a_Tomatine	-0.999903
Solyc01g109110	Naringenin_C3H7O2NS	-0.999903
Solyc06g005280	Phosphatidylcholine	-0.999903
Solyc03g114710	juiciness	-0.999903
Solyc09g018280	1_4_Di_Caffeoyl_Quinic_Acid	-0.999903
Solyc06g008300	Caffeic_Acid	-0.999902
Solyc01g006370	Solyc04g071480	-0.999902
Solyc08g062330	Esculeoside_A	-0.999902
Solyc02g090380	Naringin	-0.999902
Solyc03g026220	Solyc10g083940	-0.999902
Solyc02g079190	Solyc05g054800	-0.999901
Solyc01g005300	Solyc02g092450	-0.999901
Solyc08g007770	Solyc08g077560	-0.999901
Acetoxy_Hydroxy_Dehydro_Tomatine	Peonidin_3_O_Glucoside	-0.999901
Solyc11g010500	Naringin	-0.9999
Solyc12g010540	C15H12O5_A_C9H12O8__hexose_malonyl_	-0.9999
Solyc05g052790	Solyc08g013670	-0.9999
Solyc01g091590	Ferulic_Acid	-0.9999
Solyc12g019890	Acetoxy_Hydroxy_Tomatine	-0.999899
Solyc07g053050	Tri_Caffeoyl_Quinic_Acid	-0.999899
Solyc10g007600	Dihydro_Caffeic_Acid	-0.999899
Solyc01g091590	1_Caffeoyl_Quinic_Acid_Chlorogenic_Acid	-0.999899
Solyc06g060680	Glutamic_Acid	-0.999899
Solyc02g089150	Solyc06g005280	-0.999899
Solyc05g052030	Solyc07g008140	-0.999898
Solyc08g006320	Kaempferol_O_Glucoside_Quercetin_3_O_rhamnoside	-0.999898
Solyc07g056320	Solyc11g011330	-0.999898
Solyc03g114710	Aspartate	-0.999898
Solyc06g036310	Solyc10g075150	-0.999898
Solyc05g052980	Homospermidine	-0.999898
Solyc06g009290	Solyc07g032230	-0.999898
Solyc09g010850	Dehydro_Esculeoside_A	-0.999898
Solyc10g009550	Naringenin_C3H7O2NS	-0.999898
Solyc02g089150	Solyc09g010210	-0.999898
Kukokamine_C	tomato_odour	-0.999898
Solyc01g005760	Hydroxy_Tomatine	-0.999897
Solyc03g083920	Solyc08g075870	-0.999897
Solyc03g082660	Solyc05g009610	-0.999897
Solyc01g108800	Hydroxyproline	-0.999897
Solyc07g055650	Solyc09g005080	-0.999896
Solyc05g050120	Solyc07g064710	-0.999896
Solyc03g116890	Solyc10g077120	-0.999896
Solyc06g071280	Solyc08g078850	-0.999896
Solyc02g080010	Tyramine	-0.999896
Solyc08g066440	GlyceroPhosphocholine	-0.999896
Solyc06g008820	Solyc07g032230	-0.999895
Solyc02g080070	Raffinose_Melezitose	-0.999895
Solyc02g036350	Solyc03g026220	-0.999894
Solyc07g053230	Coniferyl_Aldehyde	-0.999894
Solyc01g098800	Naringenin_Chalcone_Hexose	-0.999894
Solyc08g062680	Esculeoside_B	-0.999894
Solyc01g107390	Quercetin_3_Diglucoside	-0.999894
Solyc12g006450	saltiness	-0.999894
Solyc02g080040	Naringenin_7_O_Glucoside	-0.999894
Solyc06g074530	Acetoxy_Dehydro_Tomatine	-0.999893
Solyc02g062130	Solyc08g080290	-0.999893
Solyc04g082630	Solyc07g056320	-0.999893
Solyc08g008280	d_Tomatine	-0.999893
Solyc09g005260	Solyc09g007100	-0.999893
Solyc05g052790	Solyc07g065120	-0.999892
Solyc08g076390	sweetness	-0.999892
Solyc04g071480	Coumarin	-0.999892
Solyc06g076040	Tri_Caffeoyl_Quinic_Acid	-0.999891
Solyc06g074030	Acetoxy_Hydroxy_Tomatine	-0.999891
Solyc01g090890	Solyc10g011740	-0.99989
Solyc04g078550	sweetness	-0.99989
Solyc01g096040	juiciness	-0.99989
Solyc02g089150	Solyc03g122350	-0.99989
Solyc01g079260	Solyc01g095970	-0.99989
Solyc10g075150	Solyc11g020230	-0.999889
Solyc02g086300	a_Tomatine	-0.999889
Solyc01g109460	tomato_flavour_	-0.999889
Solyc10g079130	Naringenin_7_O_Glucoside	-0.999889
Acetoxy_Tomatine	Tryptamine	-0.999889
Solyc03g043700	Kaempferol_Hexose_Deoxyhex_Hexose_C10H8O3	-0.999889
Solyc05g051240	p_Coumaric_Acid_4_Hydroxy_Cinnamic_Acid	-0.999888
Solyc09g091030	Solyc10g075150	-0.999888
Solyc01g107910	Solyc07g032230	-0.999888
Solyc02g071610	Solyc07g052230	-0.999888
Solyc09g011600	Homocysteine	-0.999888
Solyc03g118090	d_Tomatine	-0.999888
Solyc01g098910	Solyc12g009300	-0.999888
Solyc01g079600	Aspartate	-0.999888
Solyc01g066430	Kaempferol_Hexose_Deoxyhex_Hexose_C10H8O3	-0.999888
Solyc02g064680	Glyceric_Acid_2_Phosphate_Glyceric_Acid_3_Phosphate	-0.999888
Solyc08g068690	Cinnamic_Acid	-0.999888
Solyc12g006450	Naringenin_C3H7O2NS	-0.999887
Solyc01g089890	Aspartate	-0.999887
Solyc09g014910	Sinapic_Acid_3_5_Dimethoxy_4_Hydroxy_Cinnamic_Acid	-0.999887
Solyc01g005400	Solyc02g065280	-0.999887
Solyc07g056190	Thiamine	-0.999886
Solyc05g007140	Feruloyl_Quinic_Acid	-0.999886
Solyc03g026220	Solyc06g051800	-0.999886
Solyc01g107090	Solyc08g005610	-0.999886
Solyc06g069570	Niacin	-0.999885
Solyc02g067530	Solyc10g085590	-0.999885
Solyc07g007930	Niacin	-0.999885
Solyc03g043700	Esculeoside_A	-0.999884
Solyc06g076090	Tomatidine_4_Hexose	-0.999884
Solyc06g005170	sweetness	-0.999883
Solyc03g114360	Solyc08g066440	-0.999883
Solyc01g079260	N_Caffeoyl_Putrescine	-0.999882
Arginine	Phosphocholine	-0.999882
Solyc05g041910	Solyc12g006020	-0.999881
Solyc06g005650	Malvidin_3_O_Glucoside	-0.999881
Solyc02g071610	Solyc12g096350	-0.999881
Solyc06g069740	1_4_Di_Caffeoyl_Quinic_Acid	-0.999881
Solyc03g031420	Sinapic_Acid_3_5_Dimethoxy_4_Hydroxy_Cinnamic_Acid	-0.99988
Solyc01g111970	Aspartate	-0.99988
Solyc02g071610	Solyc05g007180	-0.99988
Solyc01g065530	Que_3_O_Rutinoside_7_O_Glucoside	-0.999879
Solyc11g068770	Dihydro_Caffeic_Acid	-0.999879
Solyc03g097050	Histidine	-0.999878
Solyc08g060920	Solyc08g068390	-0.999877
Solyc01g109110	saltiness	-0.999877
Solyc03g093120	Solyc08g007770	-0.999877
Solyc08g062330	Dihydroxy_Tomatine	-0.999877
d_Tomatine	Peonidin_3_O_Glucoside	-0.999876
Solyc07g005210	Solyc09g015040	-0.999876
Solyc07g005210	Solyc08g005050	-0.999876
Solyc06g036310	Coniferyl_Aldehyde	-0.999876
Solyc01g111250	Naringenin_C3H7O2NS	-0.999875
Solyc12g088360	N5_N10_Formyl_Tetrahydro_Folic_Acid	-0.999875
Solyc09g015770	Ribonic_Acid	-0.999874
Solyc08g008370	Solyc08g078850	-0.999873
Solyc08g068610	Proline	-0.999873
N5_N10_Formyl_Tetrahydro_Folic_Acid	skin_resistance	-0.999872
Solyc09g091030	Dihydroxy_Tomatine	-0.999872
Solyc02g078210	Solyc05g013580	-0.999872
Solyc04g077980	1_4_Di_Caffeoyl_Quinic_Acid	-0.999871
Solyc02g087350	Malvidin_3_O_Glucoside	-0.999871
Solyc07g053230	Solyc10g075150	-0.999871
Guanosine	Phosphocholine	-0.999871
Solyc10g077120	Solyc11g072310	-0.999871
Solyc02g092450	Solyc12g009610	-0.99987
Solyc01g010020	Solyc07g056670	-0.99987
Solyc08g081540	Mg_Protoporphyrin_Monomethyl_Ester	-0.99987
Solyc07g064820	a_Tomatine	-0.99987
Solyc01g005220	Solyc03g082530	-0.99987
Solyc08g006320	Naringenin_Chalcone_Hexose	-0.99987
Solyc09g008010	Thiamine	-0.99987
Solyc08g062330	Kaempferol_Hexose_Deoxyhex_Hexose_C10H8O3	-0.99987
Solyc03g025720	Solyc03g083930	-0.999869
Solyc01g107390	red_colour	-0.999869
Solyc01g096040	Proline	-0.999869
Solyc06g005280	Tomatidine	-0.999869
Solyc11g068770	Caffeic_Acid	-0.999869
Guanosine	Dihydro_Caffeic_Acid	-0.999869
Solyc01g079480	Feruloyl_Quinic_Acid	-0.999869
Solyc06g066370	Solyc07g064710	-0.999868
Solyc10g006130	Solyc10g084000	-0.999868
Solyc05g005280	Solyc05g052040	-0.999868
Solyc01g005160	Glutamic_Acid	-0.999868
Solyc06g060680	Acetoxy_Hydroxy_Dehydro_Tomatine	-0.999868
Solyc02g072080	Tomatidine	-0.999868
Solyc07g056000	Phosphatidylcholine	-0.999868
Solyc05g053290	Tomatidine_4_Hexose	-0.999867
Solyc02g067530	Solyc04g054810	-0.999867
Solyc04g054810	Solyc12g008840	-0.999867
Solyc05g007140	Hydroxy_Tomatine	-0.999866
Solyc10g049630	Tomatidine_4_Hexose	-0.999866
Solyc07g007930	Solyc11g071760	-0.999866
Glutamic_Acid	Peonidin_3_O_Glucoside	-0.999866
Solyc06g069570	Solyc11g071760	-0.999866
Solyc07g007760	tomato_flavour_	-0.999866
Solyc02g068740	Solyc08g078850	-0.999866
Solyc10g084000	Naringenin_7_O_Glucoside	-0.999865
Solyc02g091430	Solyc05g052040	-0.999865
Solyc03g113910	Solyc08g078070	-0.999865
Solyc04g077470	Ferulic_Acid	-0.999865
Solyc09g091030	Coniferyl_Aldehyde	-0.999865
Solyc01g107170	Kaempferol_Hexose_Deoxyhexose_Hex_C9H6O2	-0.999864
Solyc10g081970	Solyc12g017240	-0.999864
Solyc04g077470	1_Caffeoyl_Quinic_Acid_Chlorogenic_Acid	-0.999863
Solyc04g007900	Solyc10g077120	-0.999863
Solyc09g061320	Acetoxy_Hydroxy_Tomatine	-0.999863
Solyc04g081490	flouriness	-0.999863
Solyc06g005170	Solyc10g077120	-0.999863
Solyc01g098590	Acetoxy_Dehydro_Tomatine	-0.999863
Solyc03g118090	Acetoxy_Hydroxy_Dehydro_Tomatine	-0.999862
Solyc06g005650	Kaempferol_O_Glucoside_Quercetin_3_O_rhamnoside	-0.999862
Dihydro_Kaempferol_7_O_glucoside	saltiness	-0.999861
Solyc08g006330	Solyc09g097960	-0.999861
Solyc03g093080	Solyc10g081970	-0.999861
Solyc06g036310	Dihydroxy_Tomatine	-0.999861
Solyc02g089120	Solyc03g119250	-0.99986
Solyc03g113380	Solyc10g081970	-0.99986
Solyc01g110480	Cinnamic_Acid	-0.999859
Solyc07g007590	d_Tomatine	-0.999859
Solyc08g008100	Dehydro_Esculeoside_A	-0.999859
Solyc06g076020	Keto_Glutaric_Acid	-0.999858
Solyc07g053050	Solyc10g077120	-0.999858
Solyc02g084890	Naringin	-0.999858
Solyc01g087580	N5_N10_Formyl_Tetrahydro_Folic_Acid	-0.999858
Solyc01g102340	Que_Hexose_deoxyhexose_hexose_C9H6O2	-0.999858
Arginine	Dihydro_Caffeic_Acid	-0.999857
Solyc03g043700	Mg_Protoporphyrin_Monomethyl_Ester	-0.999857
Solyc02g089150	Solyc04g077980	-0.999857
Solyc02g081190	Solyc08g007240	-0.999857
Solyc03g043700	Dihydroxy_Tomatine	-0.999857
Solyc11g020230	4_O_b_D_Glucosyl_cis_p_Coumaric_Acid	-0.999856
Solyc03g093110	C15H12O5_A_C9H12O8__hexose_malonyl_	-0.999856
Solyc01g102340	red_colour	-0.999855
Solyc04g078550	Solyc10g077120	-0.999855
Solyc06g068460	Naringenin_Chalcone_Hexose	-0.999854
Solyc02g072150	Anguivioside_XV	-0.999854
Solyc09g005260	Solyc11g069070	-0.999854
Solyc01g005760	Feruloyl_Quinic_Acid	-0.999853
Solyc06g069740	Hydroxy_Tomatine	-0.999853
Solyc01g110440	Asparagine	-0.999853
Solyc09g011870	Cinnamic_Acid	-0.999853
Solyc10g083970	p_Coumaric_Acid_4_Hydroxy_Cinnamic_Acid	-0.999852
Solyc08g013670	Solyc08g066320	-0.999852
Solyc01g091590	Mg_Protoporphyrin_Monomethyl_Ester	-0.999852
Solyc07g008620	Keto_Glutaric_Acid	-0.999851
Solyc08g068610	juiciness	-0.999851
Solyc01g010020	Solyc12g055930	-0.99985
Solyc02g071620	Solyc05g009790	-0.99985
Solyc07g053140	Solyc08g007770	-0.99985
Solyc01g098760	tomato_flavour_	-0.99985
Solyc01g090890	Solyc02g079590	-0.99985
Solyc09g065850	Keto_Glutaric_Acid	-0.99985
Solyc02g064680	Solyc06g008300	-0.99985
Solyc07g053140	Homospermidine	-0.99985
Solyc07g047980	Solyc08g078850	-0.99985
Solyc07g053230	Acetoxy_Tomatine	-0.99985
Solyc04g051360	Niacin	-0.999849
Solyc01g079600	Tyramine	-0.999849
Solyc01g089890	Tyramine	-0.999849
Solyc10g085590	Solyc12g008840	-0.999848
Solyc08g008280	Glutamic_Acid	-0.999847
Solyc07g064710	Solyc08g066210	-0.999847
Solyc01g010660	Aspartate	-0.999847
Solyc05g005460	Solyc05g013580	-0.999847
Solyc05g009610	Solyc07g042170	-0.999847
Solyc07g055640	Acetoxy_Dehydro_Tomatine	-0.999846
Solyc07g056000	Solyc08g082180	-0.999846
Solyc10g083970	Naringenin_Chalcone_Hexose	-0.999846
Solyc02g083460	Protoporphyrinogen_IX	-0.999845
Solyc03g025720	Solyc03g026220	-0.999844
Solyc08g008100	a_Tomatine	-0.999844
Solyc06g068460	p_Coumaric_Acid_4_Hydroxy_Cinnamic_Acid	-0.999844
Solyc03g113380	Kaempferol_O_Glucoside_Quercetin_3_O_rhamnoside	-0.999844
Solyc06g073830	Solyc07g056320	-0.999844
Solyc02g090350	Solyc06g076050	-0.999844
Solyc09g091030	Esculeoside_A	-0.999844
Solyc02g087350	Naringenin_Chalcone_Hexose	-0.999843
Solyc01g010660	Glutamic_Acid	-0.999843
Solyc07g065120	Solyc08g066320	-0.999843
Solyc10g085240	Solyc11g017270	-0.999843
Solyc10g006130	Solyc10g079130	-0.999843
Solyc04g074680	Phosphocholine	-0.999842
Solyc08g006320	Malvidin_3_O_Glucoside	-0.999842
Solyc03g124110	LycoperosideG_OH	-0.999842
Solyc04g074030	4_O_b_D_Glucosyl_cis_p_Coumaric_Acid	-0.999842
Solyc08g079750	p_Coumaric_Acid_4_Hydroxy_Cinnamic_Acid	-0.999841
Solyc01g005220	Solyc02g090360	-0.999841
Solyc07g032230	Solyc10g006230	-0.999841
Solyc07g042590	Raffinose_Melezitose	-0.99984
Solyc01g094920	a_Tomatine	-0.99984
Solyc01g111970	Tyramine	-0.99984
Solyc06g060680	d_Tomatine	-0.99984
Solyc07g006280	Solyc12g008660	-0.99984
Solyc07g008140	Acetoxy_Dehydro_Tomatine	-0.999839
Solyc01g100200	Sinapic_Acid_3_5_Dimethoxy_4_Hydroxy_Cinnamic_Acid	-0.999839
Anguivioside_XV	turgidity	-0.999839
Solyc07g063200	N5_N10_Formyl_Tetrahydro_Folic_Acid	-0.999838
Solyc01g107980	Solyc11g071760	-0.999838
Solyc08g005050	Esculeoside_B	-0.999838
Solyc02g071610	Solyc08g021820	-0.999837
Solyc10g007600	Phosphocholine	-0.999837
Solyc02g080040	Solyc10g006130	-0.999837
Solyc07g006140	Solyc10g044470	-0.999837
Solyc02g062130	Solyc06g072460	-0.999836
Solyc08g081540	Kaempferol_Hexose_Deoxyhex_Hexose_C10H8O3	-0.999836
Solyc05g052040	Isoquercetin_Myricitrin_Quercetin_3_O_glucoside	-0.999836
Solyc08g062330	Mg_Protoporphyrin_Monomethyl_Ester	-0.999836
Solyc07g053230	4_O_b_D_Glucosyl_cis_p_Coumaric_Acid	-0.999836
Solyc02g089350	Thiamine	-0.999835
Solyc10g078240	Phosphocholine	-0.999835
Solyc02g080040	Kaempferol_O_Glucoside_Quercetin_3_O_rhamnoside	-0.999835
Solyc02g081030	Solyc07g032230	-0.999835
Solyc03g083730	Solyc08g066260	-0.999835
Solyc01g099600	Solyc03g115740	-0.999835
Solyc01g005400	Solyc11g069070	-0.999835
Solyc04g007880	Feruloyl_Quinic_Acid	-0.999835
Solyc02g088090	Solyc10g085240	-0.999834
Solyc11g068710	Cinnamic_Acid	-0.999834
Solyc02g072080	Solyc02g089150	-0.999834
Solyc02g064680	Solyc07g006370	-0.999834
Solyc08g005050	5_Oxoproline	-0.999834
Solyc05g052030	Solyc06g074530	-0.999833
Solyc02g084980	Phosphocholine	-0.999833
Solyc02g089350	Sinapinic_Acid	-0.999833
Solyc12g013580	Acetoxy_Hydroxy_Dehydro_Tomatine	-0.999833
Solyc02g089610	Solyc09g011520	-0.999832
Solyc06g071810	Protoporphyrinogen_IX	-0.999832
Solyc02g090350	Solyc09g008280	-0.999832
Solyc03g082530	Solyc12g009480	-0.999832
Solyc07g064820	Dehydro_Esculeoside_A	-0.999831
Solyc06g036310	Esculeoside_A	-0.999831
Solyc01g005220	Solyc04g072900	-0.99983
Solyc01g057770	Solyc10g080690	-0.99983
Solyc02g081190	Solyc07g042170	-0.99983
Solyc10g083940	Coniferyl_Aldehyde	-0.99983
Solyc07g007590	Acetoxy_Hydroxy_Dehydro_Tomatine	-0.99983
Solyc10g079130	Kaempferol_O_Glucoside_Quercetin_3_O_rhamnoside	-0.999829
Solyc05g013580	Solyc05g051660	-0.999829
Solyc02g094000	Phosphatidylcholine	-0.999829
Solyc11g020230	Acetoxy_Tomatine	-0.999828
Solyc08g078190	LycoperosideG_OH	-0.999828
Solyc03g118810	Protoporphyrinogen_IX	-0.999828
Solyc09g018280	Hydroxy_Tomatine	-0.999827
Solyc01g102340	Quercetin_3_Diglucoside	-0.999827
Solyc08g006320	p_Coumaric_Acid_4_Hydroxy_Cinnamic_Acid	-0.999827
Solyc06g066600	Solyc09g005260	-0.999826
Solyc09g005080	Anguivioside_XV	-0.999826
Solyc01g111260	Solyc12g056580	-0.999825
Solyc06g068460	Malvidin_3_O_Glucoside	-0.999825
Solyc06g005280	1_4_Di_Caffeoyl_Quinic_Acid	-0.999825
Solyc03g083930	Solyc08g062330	-0.999824
Solyc04g005040	Anguivioside_XV	-0.999824
Solyc09g018280	Phosphatidylcholine	-0.999824
Solyc02g071610	Isoquercetin_Myricitrin_Quercetin_3_O_glucoside	-0.999823
Solyc03g083470	tomato_odour	-0.999823
Solyc01g105050	Solyc08g078070	-0.999823
Solyc02g094000	Hydroxy_Tomatine	-0.999822
Solyc04g077980	Tomatidine	-0.999822
Solyc09g008010	Solyc10g006130	-0.999822
Solyc09g010850	Feruloyl_Quinic_Acid	-0.999821
Solyc02g089120	Solyc12g019890	-0.999821
Solyc02g036350	Coniferyl_Aldehyde	-0.999821
Solyc01g005160	Aspartate	-0.99982
Solyc08g007770	Solyc10g076760	-0.99982
Solyc03g093120	Homospermidine	-0.99982
Solyc02g072520	Solyc04g074950	-0.99982
Solyc10g084000	Thiamine	-0.99982
Solyc07g006880	Quercetin_3_O_Glucoside	-0.99982
Solyc05g009610	Solyc08g007240	-0.999819
Solyc10g050060	p_Coumaric_Acid_4_Hydroxy_Cinnamic_Acid	-0.999819
Solyc05g053610	Solyc07g056670	-0.999819
Solyc02g067530	Solyc03g093110	-0.999819
Solyc04g077470	1_4_Di_Caffeoyl_Quinic_Acid	-0.999819
Solyc03g121360	5_Oxoproline	-0.999819
Solyc07g056320	Solyc07g062500	-0.999818
Solyc01g098400	Solyc07g063940	-0.999817
Solyc06g072460	Solyc07g008240	-0.999817
Solyc01g091590	Kaempferol_Hexose_Deoxyhex_Hexose_C10H8O3	-0.999816
Solyc03g114360	Solyc06g071280	-0.999816
Solyc03g025720	Dihydroxy_Tomatine	-0.999816
Solyc06g005170	Tri_Caffeoyl_Quinic_Acid	-0.999816
Solyc01g009870	juiciness	-0.999816
Solyc08g078190	Histidine	-0.999815
Solyc10g083970	Malvidin_3_O_Glucoside	-0.999815
Solyc06g008300	Pyridoxine_5_Beta_D_Glucoside	-0.999814
Solyc01g099660	Tomatidine_4_Hexose	-0.999813
Solyc09g010210	Acetoxy_Hydroxy_Tomatine	-0.999813
Solyc03g033540	a_Tomatine	-0.999813
Solyc04g074030	Feruloyl_Quinic_Acid	-0.999812
Solyc01g098910	Ribonic_Acid	-0.999811
N_Caffeoyl_Putrescine	colour_uniformity	-0.999811
Solyc09g091510	Maltitol	-0.999811
Solyc04g077470	Mg_Protoporphyrin_Monomethyl_Ester	-0.99981
Solyc06g051800	Coniferyl_Aldehyde	-0.99981
Glyceric_Acid_2_Phosphate_Glyceric_Acid_3_Phosphate	Sinapic_Acid_3_5_Dimethoxy_4_Hydroxy_Cinnamic_Acid	-0.999809
Solyc10g006660	Coumarin	-0.999809
Solyc07g006280	Delphinidin_3_O_p_Coumaroyl_Rutinoside_5_O_Glucoside	-0.999809
Solyc11g013110	Biotin	-0.999809
Solyc02g092000	Solyc02g092450	-0.999809
Solyc07g055990	Solyc08g066320	-0.999809
Solyc04g009030	Solyc07g056320	-0.999809
Solyc06g005650	Solyc10g006130	-0.999808
Solyc07g006880	Solyc08g080050	-0.999808
Solyc12g005340	Tri_Caffeoyl_Quinic_Acid	-0.999808
Solyc04g078550	Tri_Caffeoyl_Quinic_Acid	-0.999806
Solyc03g093140	Solyc06g010030	-0.999806
Solyc01g095970	Solyc08g080290	-0.999806
Solyc01g111970	Glutamic_Acid	-0.999806
Quercetin_3_O_Trisaccharide	juiciness	-0.999806
Solyc08g078090	a_Tomatine	-0.999806
Solyc06g076040	sweetness	-0.999806
Solyc04g054810	C15H12O5_A_C9H12O8__hexose_malonyl_	-0.999806
Solyc09g056340	a_Tomatine	-0.999805
Solyc04g008100	Solyc09g065850	-0.999804
Solyc02g079190	Solyc12g006450	-0.999804
Solyc05g051240	Naringenin_Chalcone_Hexose	-0.999804
Solyc05g052790	Solyc07g009500	-0.999803
Solyc04g074020	juiciness	-0.999803
Solyc02g089150	Solyc06g074030	-0.999803
Solyc04g008100	Solyc07g008620	-0.999803
Solyc03g043700	1_Caffeoyl_Quinic_Acid_Chlorogenic_Acid	-0.999803
Solyc01g010660	Tyramine	-0.999803
Solyc04g074030	Solyc10g075150	-0.999802
Solyc07g056000	Sinapinic_Acid	-0.999802
Solyc06g082440	Protoporphyrinogen_IX	-0.999802
Solyc03g122350	Acetoxy_Hydroxy_Tomatine	-0.999802
Solyc04g079250	Acetoxy_Tomatine	-0.999802
Solyc06g005280	Solyc08g082180	-0.999802
Solyc07g007590	Solyc07g064710	-0.999802
Solyc03g032150	Solyc06g074200	-0.999802
Solyc03g043700	Ferulic_Acid	-0.999801
Solyc12g013580	d_Tomatine	-0.999801
Solyc10g075150	Solyc10g083940	-0.999801
Solyc04g072900	Niacin	-0.999801
Solyc03g043700	Solyc03g083930	-0.999801
Solyc02g089120	Solyc12g088360	-0.999801
Solyc10g084000	Kaempferol_O_Glucoside_Quercetin_3_O_rhamnoside	-0.999801
Solyc06g076050	Solyc09g097960	-0.9998
Solyc02g064680	Solyc03g031420	-0.9998
Solyc06g074840	Maltitol	-0.999799
Solyc06g071280	GlyceroPhosphocholine	-0.999799
Solyc08g066440	Solyc08g078850	-0.999799
Solyc10g050060	Solyc10g077120	-0.999798
Solyc06g050630	Caffeic_Acid	-0.999798
Solyc06g069740	Ferulic_Acid	-0.999798
Solyc06g082440	Solyc09g011600	-0.999797
Solyc04g081960	Solyc07g007950	-0.999797
Solyc01g105030	Solyc11g068620	-0.999797
Solyc06g069740	1_Caffeoyl_Quinic_Acid_Chlorogenic_Acid	-0.999797
Solyc07g009530	Solyc08g006330	-0.999797
Solyc03g026220	Solyc06g036310	-0.999797
Solyc07g006370	Pyridoxine_5_Beta_D_Glucoside	-0.999797
Solyc07g032230	Solyc09g007860	-0.999796
Solyc01g089890	Glutamic_Acid	-0.999796
Solyc06g009140	Histidine	-0.999796
Solyc06g069740	Phosphatidylcholine	-0.999796
Solyc07g007950	Naringin	-0.999796
Solyc01g079600	Glutamic_Acid	-0.999796
Solyc05g053610	Solyc12g055930	-0.999796
Solyc01g095620	Solyc09g008280	-0.999795
Solyc02g065280	Solyc09g005260	-0.999795
Solyc01g006370	Solyc10g006660	-0.999795
Solyc01g098590	Solyc05g052030	-0.999795
Solyc09g008010	Sinapinic_Acid	-0.999794
Solyc07g056190	Naringenin_7_O_Glucoside	-0.999794
Solyc01g090890	Solyc04g081890	-0.999793
Solyc05g052980	Solyc08g007770	-0.999793
Solyc02g036350	Solyc10g075150	-0.999791
Solyc09g056450	Que_3_O_Rutinoside_7_O_Glucoside	-0.999791
Solyc06g066370	d_Tomatine	-0.99979
Solyc10g079130	Thiamine	-0.99979
Solyc02g089440	Solyc11g013110	-0.99979
Solyc09g091510	Solyc11g071760	-0.99979
Solyc05g052030	Solyc08g082610	-0.99979
Solyc02g090360	Niacin	-0.999789
Solyc01g009870	Proline	-0.999789
Solyc12g011030	flouriness	-0.999788
Solyc07g005210	Solyc08g082170	-0.999788
Solyc02g089350	Solyc08g082180	-0.999788
Solyc01g090890	Solyc03g026270	-0.999787
Solyc03g114360	Solyc08g008370	-0.999787
Solyc12g096710	juiciness	-0.999786
Solyc05g054800	Naringenin_C3H7O2NS	-0.999785
Solyc10g007600	Solyc11g071760	-0.999784
Solyc02g063350	Anguivioside_XV	-0.999784
Solyc02g080040	Thiamine	-0.999784
Solyc01g107980	Phosphocholine	-0.999783
Solyc10g012080	hardness	-0.999783
Solyc01g079480	Dehydro_Esculeoside_A	-0.999783
Solyc10g085590	C15H12O5_A_C9H12O8__hexose_malonyl_	-0.999783
Solyc07g008110	tomato_flavour_	-0.999783
Solyc03g026220	Solyc09g091030	-0.999782
Solyc01g109110	Solyc02g079190	-0.999782
Solyc03g119250	N5_N10_Formyl_Tetrahydro_Folic_Acid	-0.999782
Solyc02g089350	Solyc10g006130	-0.999782
Solyc03g025720	Esculeoside_A	-0.999782
Solyc01g095630	Esculeoside_B	-0.999781
Solyc01g081310	Solyc12g009480	-0.999781
Solyc05g052040	Solyc06g008820	-0.99978
Solyc10g078910	red_colour	-0.99978
Solyc06g005650	p_Coumaric_Acid_4_Hydroxy_Cinnamic_Acid	-0.99978
Solyc01g079480	4_O_b_D_Glucosyl_cis_p_Coumaric_Acid	-0.999779
Solyc02g090350	Solyc08g006330	-0.999779
Solyc01g005220	Solyc04g051360	-0.999779
Solyc06g051800	Solyc10g075150	-0.999779
Solyc08g074480	a_Tomatine	-0.999778
Cinnamic_Acid	Mevalonic_Acid	-0.999778
Proline	Quercetin_3_O_Trisaccharide	-0.999778
Solyc02g071610	Solyc10g005960	-0.999778
Solyc07g056000	1_4_Di_Caffeoyl_Quinic_Acid	-0.999778
Solyc08g062330	1_Caffeoyl_Quinic_Acid_Chlorogenic_Acid	-0.999778
Solyc06g071280	Tryptophan	-0.999777
Solyc03g083730	Solyc07g053170	-0.999777
Solyc02g068740	Solyc03g114360	-0.999776
Solyc08g062330	Ferulic_Acid	-0.999776
Solyc03g093540	Kaempferol_Hexose_Deoxyhexose_Hex_C9H6O2	-0.999776
Solyc04g074020	Proline	-0.999775
Solyc08g068600	Acetoxy_Hydroxy_Dehydro_Tomatine	-0.999775
Solyc08g066320	Solyc11g044910	-0.999775
Solyc05g052030	Solyc07g055640	-0.999775
Solyc01g091910	Solyc08g079700	-0.999775
Solyc03g113380	Naringenin_7_O_Glucoside	-0.999774
Solyc08g079750	Solyc10g077120	-0.999774
Solyc02g089120	Solyc09g061320	-0.999773
Solyc04g080260	Solyc05g013580	-0.999773
Solyc01g005160	Tyramine	-0.999772
Solyc01g091590	1_4_Di_Caffeoyl_Quinic_Acid	-0.999772
Solyc04g025530	Solyc11g068620	-0.999772
Solyc04g074030	Coniferyl_Aldehyde	-0.999771
Solyc03g095770	Homospermidine	-0.999771
Solyc11g005630	Solyc12g009300	-0.999771
Solyc03g115930	saltiness	-0.99977
Solyc05g051240	Malvidin_3_O_Glucoside	-0.999769
Solyc04g077470	Kaempferol_Hexose_Deoxyhex_Hexose_C10H8O3	-0.999769
Solyc03g118810	Solyc09g011600	-0.999769
Solyc03g121360	Solyc07g005210	-0.999769
Solyc05g009610	Solyc06g053930	-0.999769
Solyc01g110440	Solyc04g005050	-0.999769
Solyc08g008370	GlyceroPhosphocholine	-0.999768
Solyc09g018280	Ferulic_Acid	-0.999768
Solyc09g005260	Solyc10g078910	-0.999767
Solyc01g098690	N5_N10_Formyl_Tetrahydro_Folic_Acid	-0.999767
Solyc02g071610	Solyc12g044820	-0.999767
Solyc09g018280	1_Caffeoyl_Quinic_Acid_Chlorogenic_Acid	-0.999767
Solyc10g080840	Tri_Caffeoyl_Quinic_Acid	-0.999766
Solyc07g062700	Solyc11g068620	-0.999765
Solyc05g052550	N5_N10_Formyl_Tetrahydro_Folic_Acid	-0.999764
Solyc06g071810	Solyc09g011600	-0.999764
Solyc01g005220	Solyc02g088690	-0.999764
Solyc02g062550	Solyc10g012080	-0.999764
Solyc03g118090	Solyc07g064710	-0.999764
Solyc05g007140	Esculeoside_A	-0.999763
Solyc02g094000	Ferulic_Acid	-0.999763
Solyc06g074030	Tomatidine	-0.999762
Solyc12g006050	Acetoxy_Hydroxy_Dehydro_Tomatine	-0.999762
Solyc06g068270	Solyc12g009300	-0.999762
Solyc04g079250	Proline	-0.999761
Solyc02g094000	1_Caffeoyl_Quinic_Acid_Chlorogenic_Acid	-0.999761
Solyc08g068680	Solyc10g012080	-0.999761
Solyc02g067530	Solyc12g010540	-0.999761
Solyc02g094030	Maltitol	-0.99976
Solyc05g054830	Solyc10g012080	-0.99976
Solyc05g052040	Solyc07g052230	-0.999759
Solyc03g031420	Pyridoxine_5_Beta_D_Glucoside	-0.999759
Solyc08g006320	Solyc10g006130	-0.999759
Solyc05g054830	Sinapic_Acid_3_5_Dimethoxy_4_Hydroxy_Cinnamic_Acid	-0.999758
Solyc02g068740	GlyceroPhosphocholine	-0.999758
Solyc10g083940	4_O_b_D_Glucosyl_cis_p_Coumaric_Acid	-0.999758
Solyc08g068680	Sinapic_Acid_3_5_Dimethoxy_4_Hydroxy_Cinnamic_Acid	-0.999757
Solyc12g096710	Proline	-0.999757
Solyc07g006880	Ribonic_Acid	-0.999757
Solyc01g066430	Solyc07g064710	-0.999757
Solyc04g078550	p_Coumaric_Acid_4_Hydroxy_Cinnamic_Acid	-0.999757
Solyc06g076020	Solyc06g083310	-0.999757
Solyc03g097050	LycoperosideG_OH	-0.999756
Solyc06g066370	Acetoxy_Hydroxy_Dehydro_Tomatine	-0.999755
Cinnamic_Acid	Pipecolic_Acid	-0.999755
Solyc02g062550	Sinapic_Acid_3_5_Dimethoxy_4_Hydroxy_Cinnamic_Acid	-0.999754
Solyc05g051240	sweetness	-0.999754
Solyc09g008280	Solyc11g071740	-0.999753
Solyc08g079750	Kaempferol_O_Glucoside_Quercetin_3_O_rhamnoside	-0.999753
Solyc06g005280	Sinapinic_Acid	-0.999753
Solyc01g107090	Solyc04g072920	-0.999753
Solyc10g077120	Solyc12g005340	-0.999753
Solyc01g099180	Solyc03g115710	-0.999752
Solyc06g005650	Thiamine	-0.99975
Solyc07g005210	Solyc08g076390	-0.999749
Solyc06g068940	Solyc07g006880	-0.999749
Solyc05g009790	Quercetin_Dihexose_Deoxyhexose_Pentose	-0.999749
Solyc06g069570	Phosphocholine	-0.999749
Solyc02g083460	Solyc09g011600	-0.999749
Solyc08g081540	1_4_Di_Caffeoyl_Quinic_Acid	-0.999749
Solyc07g007930	Phosphocholine	-0.999748
Solyc08g081550	Coumarin	-0.999748
Solyc07g008240	Ornithine	-0.999748
Caffeic_Acid_Glucoside	Nicotinamide	-0.999747
Solyc01g098910	Quercetin_3_O_Glucoside	-0.999747
Solyc02g036350	4_O_b_D_Glucosyl_cis_p_Coumaric_Acid	-0.999747
Solyc06g005170	p_Coumaric_Acid_4_Hydroxy_Cinnamic_Acid	-0.999746
Solyc02g080040	p_Coumaric_Acid_4_Hydroxy_Cinnamic_Acid	-0.999746
Solyc10g078910	Quercetin_3_Diglucoside	-0.999745
Solyc08g008370	Tryptophan	-0.999745
Solyc05g052790	Solyc07g055990	-0.999745
Solyc04g077980	Solyc08g082180	-0.999745
Solyc08g082180	Solyc09g008010	-0.999744
Solyc05g051400	N5_N10_Formyl_Tetrahydro_Folic_Acid	-0.999744
Solyc09g011740	Homocysteine	-0.999744
Solyc10g050060	Tri_Caffeoyl_Quinic_Acid	-0.999742
Solyc11g071760	Guanosine	-0.999741
Solyc12g096710	Caffeic_Acid	-0.999741
Solyc02g086300	Acetoxy_Hydroxy_Dehydro_Tomatine	-0.99974
Solyc02g079590	Solyc09g090080	-0.99974
Solyc08g068600	d_Tomatine	-0.999739
Solyc10g079130	p_Coumaric_Acid_4_Hydroxy_Cinnamic_Acid	-0.999739
Solyc07g009500	Solyc08g066320	-0.999738
Solyc03g043700	Hydroxy_Tomatine	-0.999738
Solyc06g068460	Solyc10g006130	-0.999738
Solyc06g072670	Solyc10g009550	-0.999737
Tyramine	Glyceric_Acid_2_Phosphate_Glyceric_Acid_3_Phosphate	-0.999737
Solyc02g089610	Solyc07g006500	-0.999736
Solyc04g054690	Caffeic_Acid_Glucoside	-0.999736
Solyc04g005040	Solyc07g055650	-0.999736
Solyc03g097050	Kaempferol_Hexose_Deoxyhexose_Hex_C9H6O2	-0.999735
Solyc08g082170	5_Oxoproline	-0.999734
Solyc10g008400	Caffeic_Acid_Glucoside	-0.999734
Solyc02g092000	Solyc03g115740	-0.999734
Solyc12g019890	N5_N10_Formyl_Tetrahydro_Folic_Acid	-0.999734
Solyc09g008010	Malvidin_3_O_Glucoside	-0.999734
Solyc03g124110	Homospermidine	-0.999734
Solyc09g056340	Acetoxy_Tomatine	-0.999734
Solyc02g068740	Tryptophan	-0.999734
Solyc01g079480	Solyc10g075150	-0.999734
Sinapic_Acid_3_5_Dimethoxy_4_Hydroxy_Cinnamic_Acid	hardness	-0.999733
Solyc03g094160	Tri_Caffeoyl_Quinic_Acid	-0.999733
Solyc06g051800	4_O_b_D_Glucosyl_cis_p_Coumaric_Acid	-0.999733
Solyc06g069740	Mg_Protoporphyrin_Monomethyl_Ester	-0.999733
Solyc08g078090	Acetoxy_Tomatine	-0.999732
Solyc02g080010	Glutamic_Acid	-0.999732
Solyc02g071610	Solyc09g007860	-0.999732
Solyc01g006370	Solyc08g081550	-0.999732
Solyc03g094160	C15H12O5_A_C9H12O8__hexose_malonyl_	-0.999732
Solyc04g079250	juiciness	-0.999731
Solyc10g005480	Solyc11g013110	-0.99973
Solyc02g072080	Acetoxy_Hydroxy_Tomatine	-0.999729
Solyc03g044910	Solyc08g066320	-0.999729
Solyc06g066370	Kaempferol_Hexose_Deoxyhex_Hexose_C10H8O3	-0.999728
Solyc02g087210	Caffeic_Acid_Glucoside	-0.999727
Solyc10g050060	Kaempferol_O_Glucoside_Quercetin_3_O_rhamnoside	-0.999726
Solyc10g006130	Solyc10g083970	-0.999726
Solyc11g071760	Arginine	-0.999725
Solyc05g007140	Dihydroxy_Tomatine	-0.999725
Solyc09g015040	sweetness	-0.999725
Solyc12g006050	d_Tomatine	-0.999725
Solyc01g005160	Solyc03g026220	-0.999725
Solyc03g116890	Solyc10g081970	-0.999725
Solyc07g064820	4_O_b_D_Glucosyl_cis_p_Coumaric_Acid	-0.999725
Solyc06g076050	Solyc07g009530	-0.999724
Solyc03g033540	Acetoxy_Tomatine	-0.999724
Solyc02g084890	Solyc04g081960	-0.999724
Solyc02g063350	Solyc07g008240	-0.999723
Solyc03g121920	Solyc08g060920	-0.999723
Solyc03g083930	Solyc08g008280	-0.999723
Solyc02g089900	Phosphatidylcholine	-0.999722
Solyc04g074020	Caffeic_Acid	-0.999721
Solyc10g080690	Guanine	-0.99972
Solyc04g071030	Solyc09g011740	-0.99972
Solyc02g089640	5_Oxoproline	-0.999718
Quercetin_3_O_Trisaccharide	Caffeic_Acid	-0.999718
Solyc01g005760	Esculeoside_A	-0.999717
Solyc04g077470	Phosphatidylcholine	-0.999716
Solyc01g107170	Histidine	-0.999715
Solyc07g056190	Kaempferol_O_Glucoside_Quercetin_3_O_rhamnoside	-0.999715
Solyc08g079750	Tri_Caffeoyl_Quinic_Acid	-0.999715
Solyc08g006330	Solyc12g044820	-0.999715
Solyc06g066600	red_colour	-0.999714
Solyc03g093540	LycoperosideG_OH	-0.999713
Solyc04g074000	Esculeoside_B	-0.999712
Solyc12g009480	Solyc12g010900	-0.999712
Solyc01g005300	Solyc10g009550	-0.999712
Solyc03g120260	Solyc07g056320	-0.999711
Solyc04g074030	Dehydro_Esculeoside_A	-0.999711
Solyc02g089120	Solyc09g010210	-0.99971
Solyc08g062330	Hydroxy_Tomatine	-0.99971
Solyc03g114710	Pyridoxine_5_Beta_D_Glucoside	-0.99971
Solyc02g062130	Solyc02g072150	-0.999708
Solyc01g102340	NGC_hexose__hexose	-0.999708
Solyc08g082610	Acetoxy_Dehydro_Tomatine	-0.999708
Solyc12g006020	Cinnamic_Aldehyde	-0.999707
Solyc05g013580	Solyc08g074740	-0.999707
Solyc01g009870	Caffeic_Acid	-0.999706
Solyc02g079950	Solyc11g068620	-0.999706
Solyc10g077120	Solyc10g080840	-0.999706
Solyc05g052790	Solyc11g044910	-0.999705
Solyc06g074200	Solyc06g076050	-0.999705
Solyc04g071100	Solyc05g052040	-0.999705
Solyc11g020230	a_Tomatine	-0.999704
Solyc09g091030	Feruloyl_Quinic_Acid	-0.999704
Solyc03g032150	Solyc09g097960	-0.999704
Solyc02g089350	Tomatidine	-0.999704
Solyc10g084000	p_Coumaric_Acid_4_Hydroxy_Cinnamic_Acid	-0.999704
Solyc07g019460	saltiness	-0.999703
Solyc08g006330	Solyc10g005960	-0.999702
Solyc10g083970	sweetness	-0.999702
Solyc02g086300	d_Tomatine	-0.999701
Solyc01g111250	Solyc06g072670	-0.999701
Solyc07g007930	Solyc10g012080	-0.999701
Solyc06g069570	Solyc10g012080	-0.999701
Solyc01g100200	Tyramine	-0.999699
Solyc03g118090	a_Tomatine	-0.999699
Solyc07g032230	Isoquercetin_Myricitrin_Quercetin_3_O_glucoside	-0.999699
Solyc09g018280	Mg_Protoporphyrin_Monomethyl_Ester	-0.999698
Solyc04g081890	Solyc11g011300	-0.999698
Solyc01g079480	Coniferyl_Aldehyde	-0.999698
Solyc11g017270	N_Caffeoyl_Putrescine	-0.999698
Solyc02g093050	flouriness	-0.999697
Solyc02g081030	Solyc05g052040	-0.999697
Solyc10g080840	C15H12O5_A_C9H12O8__hexose_malonyl_	-0.999697
Solyc02g089120	Solyc03g122350	-0.999696
Solyc03g083930	Peonidin_3_O_Glucoside	-0.999696
Solyc03g032150	Solyc07g066260	-0.999695
Solyc03g007960	Tryptophan	-0.999695
Solyc12g088360	Acetoxy_Hydroxy_Tomatine	-0.999695
Solyc08g006320	Thiamine	-0.999695
Solyc09g008010	Naringenin_Chalcone_Hexose	-0.999694
Solyc05g010120	Solyc11g013110	-0.999694
Solyc04g071030	Phosphocholine	-0.999693
Solyc04g007880	Esculeoside_A	-0.999692
Solyc02g094000	Mg_Protoporphyrin_Monomethyl_Ester	-0.999692
Solyc01g110440	Solyc03g005570	-0.999692
Solyc08g076390	5_Oxoproline	-0.999691
Solyc03g025720	Glutamic_Acid	-0.999691
Solyc04g074000	Solyc10g081970	-0.99969
Solyc01g099600	Solyc06g068270	-0.99969
Solyc03g026270	Solyc11g011300	-0.99969
Solyc04g077980	Sinapinic_Acid	-0.99969
Solyc06g068460	sweetness	-0.999689
Solyc01g010660	Solyc03g026220	-0.999689
Solyc03g080100	flouriness	-0.999689
Solyc01g094920	Acetoxy_Tomatine	-0.999688
Solyc03g115900	Solyc05g052040	-0.999688
Solyc07g007950	Que_3_O_Rutinoside_7_O_Glucoside	-0.999688
Solyc02g063350	Solyc07g055650	-0.999687
Solyc04g074680	Niacin	-0.999687
Solyc06g036310	Feruloyl_Quinic_Acid	-0.999687
Que_Hexose_deoxyhexose_hexose_C10H8O3	Caffeic_Acid	-0.999687
Solyc08g008100	4_O_b_D_Glucosyl_cis_p_Coumaric_Acid	-0.999687
Solyc03g123620	Caffeic_Acid_Glucoside	-0.999687
Solyc02g062130	turgidity	-0.999687
Solyc09g005080	Protoporphyrinogen_IX	-0.999686
Homocysteine	Protoporphyrinogen_IX	-0.999686
Solyc02g089350	Malvidin_3_O_Glucoside	-0.999686
Solyc02g088090	N_Caffeoyl_Putrescine	-0.999686
Solyc06g069740	Kaempferol_Hexose_Deoxyhex_Hexose_C10H8O3	-0.999685
Solyc02g082260	flouriness	-0.999684
Solyc10g081970	Solyc11g072310	-0.999684
Solyc07g064710	Solyc08g081540	-0.999683
Solyc06g072460	Anguivioside_XV	-0.999683
Solyc07g064710	Solyc08g074480	-0.999682
Solyc02g067530	Solyc06g075780	-0.999682
Solyc07g009500	Solyc08g078070	-0.999681
Solyc04g081960	Solyc09g056450	-0.99968
Solyc06g066370	Mg_Protoporphyrin_Monomethyl_Ester	-0.99968
Solyc01g095990	Solyc08g007770	-0.99968
Solyc01g099600	Solyc11g005630	-0.999679
Solyc09g090080	Solyc10g011740	-0.999679
Solyc02g071610	Solyc07g009530	-0.999679
Aspartate	Glyceric_Acid_2_Phosphate_Glyceric_Acid_3_Phosphate	-0.999679
Solyc08g066320	Solyc12g057140	-0.999679
Solyc10g078240	Niacin	-0.999677
Solyc06g035960	Caffeic_Acid	-0.999677
Solyc09g061320	N5_N10_Formyl_Tetrahydro_Folic_Acid	-0.999676
Glucoheptulose	Maltitol	-0.999676
Solyc08g062680	Naringenin_7_O_Glucoside	-0.999676
Solyc01g005760	Dihydroxy_Tomatine	-0.999675
Solyc07g053230	a_Tomatine	-0.999675
Solyc11g005630	Solyc11g012290	-0.999675
Solyc02g071610	Solyc10g006230	-0.999675
Solyc11g073010	Homospermidine	-0.999675
Solyc06g066600	Quercetin_3_Diglucoside	-0.999675
Solyc01g005300	Solyc01g111250	-0.999674
Solyc06g074030	Solyc08g082180	-0.999674
Solyc01g066430	1_4_Di_Caffeoyl_Quinic_Acid	-0.999674
Solyc02g084980	Niacin	-0.999674
Solyc09g010850	Esculeoside_A	-0.999674
Solyc07g064820	Solyc10g075150	-0.999674
Solyc01g102340	Solyc09g005260	-0.999674
Solyc04g005040	Solyc07g008240	-0.999673
Solyc04g007900	Solyc10g081970	-0.999673
Solyc05g051240	Solyc10g006130	-0.999671
Solyc06g068460	Thiamine	-0.999671
Solyc10g006660	Solyc12g008840	-0.99967
Solyc02g062130	Solyc09g005080	-0.999669
Solyc03g094160	Solyc10g077120	-0.999669
Solyc01g098690	Solyc02g089120	-0.999669
Protoporphyrinogen_IX	turgidity	-0.999669
Solyc03g007960	GlyceroPhosphocholine	-0.999668
Solyc01g094920	Acetoxy_Hydroxy_Dehydro_Tomatine	-0.999668
Solyc03g026220	Solyc04g074030	-0.999668
Solyc11g069070	Que_Hexose_deoxyhexose_hexose_C9H6O2	-0.999668
Solyc08g079750	Naringenin_7_O_Glucoside	-0.999668
Solyc03g113380	Solyc10g077120	-0.999667
Solyc09g007900	Solyc11g013110	-0.999667
Solyc08g080050	Solyc09g015770	-0.999667
Solyc08g068610	Acetoxy_Tomatine	-0.999667
Solyc02g089120	Solyc05g052550	-0.999666
Solyc02g088630	tomato_odour	-0.999665
Solyc07g053050	Solyc10g081970	-0.999665
Solyc08g006320	sweetness	-0.999665
Solyc11g011330	Solyc11g068620	-0.999664
Solyc06g068270	Solyc11g012290	-0.999664
Solyc01g100460	Solyc03g082660	-0.999664
Solyc03g119530	Solyc08g078070	-0.999664
Solyc08g006930	Solyc08g066320	-0.999664
Solyc03g123630	Solyc08g082990	-0.999663
Solyc02g078210	Solyc07g006880	-0.999662
Solyc01g095970	Solyc09g042740	-0.999662
Solyc10g009550	Solyc12g009610	-0.99966
Solyc02g064680	Solyc03g114710	-0.99966
Solyc01g107980	Solyc10g012080	-0.99966
Solyc03g114160	Solyc04g074950	-0.999659
Solyc01g091590	Phosphatidylcholine	-0.999658
Solyc10g083970	Thiamine	-0.999658
Solyc02g089640	Solyc07g005210	-0.999657
Solyc08g082610	Solyc11g013110	-0.999657
Solyc05g050120	Dehydro_Esculeoside_A	-0.999657
Solyc02g072080	Thiamine	-0.999656
Solyc01g091590	Solyc07g064710	-0.999656
Solyc01g105050	Solyc05g052790	-0.999655
Solyc04g082630	Solyc11g068620	-0.999655
Solyc02g089150	Solyc02g089350	-0.999654
Solyc01g005220	Solyc08g007460	-0.999654
Solyc03g044910	Solyc05g052790	-0.999654
Solyc09g008010	Tomatidine	-0.999653
Solyc07g007590	a_Tomatine	-0.999653
Solyc01g079810	Solyc08g060920	-0.999653
Solyc04g078550	Kaempferol_O_Glucoside_Quercetin_3_O_rhamnoside	-0.99965
Solyc06g035620	Solyc08g007770	-0.99965
Solyc04g005670	Dihydro_Caffeic_Acid	-0.999649
Solyc03g083930	Solyc05g007140	-0.999649
Solyc02g064680	Solyc05g054830	-0.999649
Solyc03g115740	Solyc12g009610	-0.999648
Solyc07g051950	Apigenin_6_8_Di_Galactoside	-0.999648
Solyc07g051950	Kaempferol_3_O_rutinoside	-0.999648
Solyc04g007880	Dihydroxy_Tomatine	-0.999648
Solyc09g018280	Kaempferol_Hexose_Deoxyhex_Hexose_C10H8O3	-0.999647
Solyc03g094160	Solyc12g008840	-0.999647
Solyc02g064680	Solyc08g068680	-0.999647
Solyc08g078190	Kaempferol_Hexose_Deoxyhexose_Hex_C9H6O2	-0.999647
Solyc08g008280	Dihydroxy_Tomatine	-0.999647
Solyc02g072150	Protoporphyrinogen_IX	-0.999646
Solyc03g007960	Solyc03g114360	-0.999645
Solyc02g079190	Solyc03g115930	-0.999645
Solyc12g005340	C15H12O5_A_C9H12O8__hexose_malonyl_	-0.999645
Solyc01g095990	Coumarin	-0.999645
Solyc02g062550	Solyc02g064680	-0.999643
Solyc02g089350	Naringenin_Chalcone_Hexose	-0.999643
Solyc02g089120	Solyc05g051400	-0.999642
Solyc10g055760	Phosphatidylcholine	-0.999642
Solyc03g083930	Solyc06g060680	-0.999641
Solyc02g094000	Kaempferol_Hexose_Deoxyhex_Hexose_C10H8O3	-0.999641
Proline	Tryptamine	-0.99964
Solyc01g100200	Aspartate	-0.999638
Solyc10g011910	Cinnamic_Acid	-0.999638
Solyc06g005170	Kaempferol_O_Glucoside_Quercetin_3_O_rhamnoside	-0.999638
Solyc01g111970	Solyc03g026220	-0.999638
Solyc06g076040	p_Coumaric_Acid_4_Hydroxy_Cinnamic_Acid	-0.999636
Solyc10g050060	Naringenin_7_O_Glucoside	-0.999636
Solyc07g007590	Kaempferol_Hexose_Deoxyhex_Hexose_C10H8O3	-0.999636
Solyc01g005220	Solyc03g025170	-0.999635
Solyc09g014910	Maltitol	-0.999634
Solyc07g064820	Coniferyl_Aldehyde	-0.999634
Solyc09g091510	Dihydro_Caffeic_Acid	-0.999634
Acetoxy_Dehydro_Tomatine	Bis_Dihydro_Caffeoyl_Spermine	-0.999633
Solyc08g008100	Solyc10g075150	-0.999633
Solyc08g076010	Homospermidine	-0.999632
Solyc02g071220	Solyc08g007770	-0.999631
Solyc01g100390	Solyc07g006280	-0.999631
Solyc06g076050	Solyc12g044820	-0.99963
Solyc08g081540	Phosphatidylcholine	-0.999629
Solyc09g010850	Dihydroxy_Tomatine	-0.999629
Solyc02g067530	Solyc11g010500	-0.999628
Solyc03g033540	Acetoxy_Hydroxy_Dehydro_Tomatine	-0.999628
Solyc08g005610	Dehydro_Tomatine	-0.999628
Solyc02g087350	Sinapinic_Acid	-0.999627
Solyc06g051800	Aspartate	-0.999627
Solyc08g076390	Naringenin_Chalcone_Hexose	-0.999627
Solyc05g041910	Solyc12g008640	-0.999627
Solyc01g007010	Solyc01g098400	-0.999626
Solyc02g067530	Solyc02g090380	-0.999626
Solyc01g111250	Apigenin_6_8_Di_Galactoside	-0.999626
Solyc01g111250	Kaempferol_3_O_rutinoside	-0.999626
Solyc01g006370	Solyc01g095990	-0.999625
Solyc06g036310	Glutamic_Acid	-0.999625
Solyc01g089890	Solyc03g026220	-0.999624
Solyc10g017980	Solyc11g005630	-0.999624
Solyc01g094920	d_Tomatine	-0.999624
Solyc01g079600	Solyc03g026220	-0.999624
Solyc09g014910	Tyramine	-0.999623
Solyc08g006330	Solyc08g021820	-0.999623
Solyc08g068610	Pyridoxine_5_Beta_D_Glucoside	-0.999623
Solyc05g005460	Solyc07g006880	-0.999623
Solyc03g025720	Feruloyl_Quinic_Acid	-0.999621
Solyc02g093050	tomato_flavour_	-0.999621
Solyc01g111250	Solyc12g009610	-0.99962
Solyc06g060110	Solyc07g008240	-0.99962
Solyc06g074200	Solyc08g006330	-0.999619
Solyc08g078090	Acetoxy_Hydroxy_Dehydro_Tomatine	-0.999619
Solyc02g064680	hardness	-0.999619
Dihydro_Kaempferol_7_O_glucoside	NGC_hexose__hexose	-0.999618
Solyc08g062330	d_Tomatine	-0.999617
Solyc09g056340	Acetoxy_Hydroxy_Dehydro_Tomatine	-0.999617
Dihydroxy_Tomatine	Peonidin_3_O_Glucoside	-0.999617
Solyc04g048900	Solyc04g081890	-0.999617
Solyc00g095860	Solyc02g067530	-0.999616
Solyc06g076050	Solyc10g005960	-0.999615
Solyc02g080540	Solyc03g093140	-0.999615
Solyc01g111980	Solyc11g013110	-0.999614
Solyc06g082440	Solyc09g011740	-0.999614
Solyc03g032150	Solyc07g009530	-0.999613
Solyc06g068270	Solyc10g017980	-0.999613
Solyc06g074030	Sinapinic_Acid	-0.999612
Solyc01g005160	Coniferyl_Aldehyde	-0.999612
Solyc02g080070	Solyc10g079870	-0.999612
Solyc02g036350	Aspartate	-0.999611
Solyc09g007100	red_colour	-0.99961
Solyc02g086300	Acetoxy_Tomatine	-0.999609
Solyc12g008640	Quercetin_Delphinidin	-0.999608
Solyc02g072080	Solyc02g089120	-0.999608
Solyc03g026270	Solyc04g048900	-0.999608
3_Rhamno_Glucosyl_Quercetin__Rutin_	Cinnamic_Acid	-0.999608
Solyc10g080840	Solyc12g008840	-0.999607
Solyc04g008100	Solyc08g077680	-0.999607
Solyc01g005220	Solyc03g123620	-0.999607
Solyc09g091030	Glutamic_Acid	-0.999606
Solyc04g074950	Solyc06g076090	-0.999605
Solyc02g068740	Solyc04g074950	-0.999605
Solyc10g078910	NGC_hexose__hexose	-0.999604
Solyc02g090030	Solyc09g008280	-0.999602
Tryptamine	juiciness	-0.999602
Solyc01g110440	Hydroxyproline	-0.999602
Solyc09g010210	N5_N10_Formyl_Tetrahydro_Folic_Acid	-0.999601
Solyc06g005650	sweetness	-0.999601
Solyc07g056190	p_Coumaric_Acid_4_Hydroxy_Cinnamic_Acid	-0.999601
Solyc06g066370	1_Caffeoyl_Quinic_Acid_Chlorogenic_Acid	-0.999601
Solyc02g067530	Solyc03g093130	-0.9996
Solyc08g008280	Esculeoside_A	-0.9996
Solyc02g089150	Solyc09g008010	-0.9996
Solyc03g007380	tomato_flavour_	-0.999599
Solyc06g066370	Ferulic_Acid	-0.999599
Solyc02g084890	Que_3_O_Rutinoside_7_O_Glucoside	-0.999598
Solyc02g067530	Solyc02g069800	-0.999598
Solyc05g052790	Solyc12g057140	-0.999597
Solyc02g089900	1_4_Di_Caffeoyl_Quinic_Acid	-0.999597
Solyc07g032230	Solyc07g052230	-0.999597
Solyc10g083940	Aspartate	-0.999597
Solyc01g107910	Solyc02g071610	-0.999597
Solyc05g051240	Thiamine	-0.999597
Solyc08g074480	4_O_b_D_Glucosyl_cis_p_Coumaric_Acid	-0.999596
Solyc03g113380	Tri_Caffeoyl_Quinic_Acid	-0.999596
Solyc05g051660	Solyc07g006880	-0.999595
Solyc03g031420	Solyc10g012080	-0.999595
Solyc05g054830	Pyridoxine_5_Beta_D_Glucoside	-0.999595
Solyc01g005760	Solyc03g083930	-0.999593
Solyc08g068680	Pyridoxine_5_Beta_D_Glucoside	-0.999593
Solyc04g077470	Solyc07g064710	-0.999593
Solyc03g093540	Tomatidine_4_Hexose	-0.999592
Solyc01g005300	Solyc03g115740	-0.999592
Solyc04g074950	Solyc08g008370	-0.999591
Solyc04g072920	Solyc07g042590	-0.999591
Solyc07g064710	Solyc08g008100	-0.999591
Solyc08g008100	Coniferyl_Aldehyde	-0.999591
Solyc06g068940	Solyc09g015770	-0.999591
Solyc08g081550	Solyc12g008840	-0.99959
Solyc01g096040	Caffeic_Acid	-0.99959
Solyc01g073890	Solyc01g095970	-0.99959
Solyc09g007100	Ribonic_Acid	-0.999589
Solyc02g062550	Pyridoxine_5_Beta_D_Glucoside	-0.999589
Solyc03g122350	N5_N10_Formyl_Tetrahydro_Folic_Acid	-0.999586
Solyc03g118090	Kaempferol_Hexose_Deoxyhex_Hexose_C10H8O3	-0.999585
Solyc02g071610	Solyc09g097960	-0.999585
Solyc10g007600	Solyc10g012080	-0.999584
Solyc03g083930	Solyc12g013580	-0.999584
Solyc10g009550	Apigenin_6_8_Di_Galactoside	-0.999583
Solyc10g009550	Kaempferol_3_O_rutinoside	-0.999583
Solyc03g043700	d_Tomatine	-0.999583
Solyc11g071760	hardness	-0.999583
Solyc03g026270	Solyc07g062130	-0.999582
Solyc03g033540	d_Tomatine	-0.999582
Solyc01g060020	Solyc07g032230	-0.999582
Solyc02g065280	Que_Hexose_deoxyhexose_hexose_C9H6O2	-0.999582
Solyc12g006050	Acetoxy_Tomatine	-0.999582
Solyc05g051400	Hydroxy_Tomatine	-0.999581
Solyc09g091030	Dehydro_Esculeoside_A	-0.999581
Solyc05g013580	Quercetin_3_O_Glucoside	-0.99958
Solyc08g076390	Malvidin_3_O_Glucoside	-0.99958
Solyc02g072080	Solyc10g006130	-0.99958
Solyc07g007590	Mg_Protoporphyrin_Monomethyl_Ester	-0.99958
Solyc05g052790	Solyc08g006930	-0.99958
Solyc01g079480	Solyc03g026220	-0.99958
Solyc08g062680	Kaempferol_O_Glucoside_Quercetin_3_O_rhamnoside	-0.999579
Solyc02g071220	Solyc04g081960	-0.999579
Tyramine	Glucoheptulose	-0.999578
Solyc06g076050	Solyc07g066260	-0.999578
Solyc02g071610	Solyc06g009290	-0.999577
Solyc10g006660	C15H12O5_A_C9H12O8__hexose_malonyl_	-0.999577
Solyc01g095970	Solyc03g122340	-0.999577
Solyc10g086280	Proline	-0.999577
Solyc08g082170	Naringenin_Chalcone_Hexose	-0.999576
Solyc03g118810	Solyc09g011740	-0.999575
Solyc03g093140	Solyc08g079090	-0.999575
Solyc04g074950	Solyc05g053290	-0.999575
Solyc12g017240	5_Oxoproline	-0.999575
Solyc03g114710	Acetoxy_Tomatine	-0.999574
Solyc03g121360	sweetness	-0.999574
Solyc04g081890	Solyc07g062130	-0.999573
Solyc04g074950	Solyc10g049630	-0.999573
Solyc01g095970	Solyc02g072150	-0.999573
Solyc08g078090	d_Tomatine	-0.999572
Solyc07g056320	Solyc07g066260	-0.999572
Solyc08g066210	Dehydro_Esculeoside_A	-0.999571
Solyc08g062330	Acetoxy_Hydroxy_Dehydro_Tomatine	-0.999571
Solyc12g010950	Glutamic_Acid	-0.999571
Solyc01g105050	Solyc08g066320	-0.99957
Solyc09g056340	d_Tomatine	-0.99957
Solyc03g093080	5_Oxoproline	-0.99957
Solyc01g010660	Coniferyl_Aldehyde	-0.99957
Solyc01g098400	sourness	-0.999569
Solyc01g005160	Solyc10g075150	-0.999569
Solyc06g071810	Solyc09g011740	-0.999569
Solyc10g083940	a_Tomatine	-0.999568
Esculeoside_A	Peonidin_3_O_Glucoside	-0.999568
Solyc03g093140	1_Methyl_L_histidine	-0.999568
Solyc06g072460	Solyc07g055650	-0.999568
Solyc02g064680	Solyc08g068610	-0.999567
Solyc06g008300	juiciness	-0.999566
Solyc09g007100	Quercetin_3_Diglucoside	-0.999565
Solyc07g053740	Proline	-0.999565
Solyc08g007770	Solyc08g081550	-0.999564
Solyc02g092000	Solyc10g009550	-0.999564
Solyc08g068600	Acetoxy_Tomatine	-0.999563
Solyc03g083930	Solyc04g007880	-0.999563
Solyc02g079190	Solyc07g019460	-0.999563
Pyridoxine_5_Beta_D_Glucoside	hardness	-0.999562
Solyc03g122350	Thiamine	-0.999562
Solyc01g005220	Solyc01g059980	-0.999562
Solyc02g087350	Solyc08g082180	-0.999561
Solyc03g115740	Solyc06g072670	-0.999561
Solyc06g036310	Dehydro_Esculeoside_A	-0.999561
Solyc01g065530	Naringin	-0.99956
Solyc04g079120	Solyc10g080690	-0.99956
Solyc03g026280	Homospermidine	-0.999559
Solyc06g051800	Tyramine	-0.999559
Solyc01g005220	Solyc02g087210	-0.999559
Solyc03g082500	Dihydro_Caffeic_Acid	-0.999558
Solyc05g052040	Solyc05g056050	-0.999558
Solyc04g081960	Solyc06g035620	-0.999558
Solyc02g089150	Solyc12g088360	-0.999557
Solyc02g080040	sweetness	-0.999556
Solyc10g009110	Esculeoside_B	-0.999556
Solyc02g062550	Solyc11g071760	-0.999556
Solyc09g090080	Solyc10g044470	-0.999556
Solyc09g014910	Aspartate	-0.999555
Solyc06g060680	Dihydroxy_Tomatine	-0.999555
Solyc02g071610	Solyc05g053620	-0.999554
Solyc09g005260	Solyc09g015770	-0.999554
Solyc05g052550	Hydroxy_Tomatine	-0.999554
Solyc02g036350	a_Tomatine	-0.999554
Solyc02g071610	lutein	-0.999553
Solyc02g071610	b_carotene	-0.999553
Solyc02g071610	d_carotene	-0.999553
Solyc01g106620	Solyc02g071610	-0.999553
Solyc02g071610	Solyc07g043200	-0.999553
Solyc05g051240	Solyc07g005210	-0.999553
Solyc04g005040	Solyc10g085240	-0.999553
Solyc08g077560	Naringin	-0.999552
Solyc11g066890	Solyc12g008640	-0.999552
Solyc08g068680	Solyc11g071760	-0.999552
Solyc01g100200	Maltitol	-0.999551
Solyc01g065530	LycoperosideG_OH	-0.999551
Solyc12g055710	Proline	-0.999551
Solyc05g007180	Solyc08g006330	-0.999551
Solyc01g098690	Hydroxy_Tomatine	-0.99955
Solyc05g054830	Solyc11g071760	-0.99955
Solyc04g078550	Naringenin_7_O_Glucoside	-0.99955
Solyc01g005220	Solyc10g008400	-0.99955
Solyc06g066370	a_Tomatine	-0.999549
Solyc12g005340	Solyc12g008840	-0.999549
Solyc01g107390	Solyc02g079190	-0.999548
Solyc08g006330	Solyc12g096350	-0.999548
Solyc04g074950	Solyc06g071280	-0.999548
Solyc02g083460	Solyc09g011740	-0.999548
Solyc10g079130	sweetness	-0.999547
Solyc01g005220	Solyc04g054690	-0.999547
Solyc01g095970	turgidity	-0.999547
Solyc08g066210	1_4_Di_Caffeoyl_Quinic_Acid	-0.999547
Solyc09g010210	Thiamine	-0.999546
Solyc07g064710	Solyc07g064820	-0.999545
[truncated: 94,507 more rows]

## Sheet: Dataset S3
Dataset S3. Pearson's correlation coefficients between transcripts, metabolites and sensorial profiles in RSV Acerra.
Node A	Node B	Correlation value
Solyc08g013670	Solyc09g092690	-1
Solyc05g015350	Mevalonic_Acid	-1
Solyc03g093540	Solyc09g018280	-1
Solyc11g008680	Naringenin_Chalcone_Hexose	-1
Solyc12g056930	Solyc11g068940	-1
Solyc02g091140	Solyc10g075150	-1
Naringenin_Chalcone_Hexose	Citric_Acid	-1
Solyc02g088180	Solyc05g005280	-1
Solyc03g123620	Kaempferol_O_Glucoside_Quercetin_3_O_rhamnoside	-1
Naringenin_7_O_Glucoside	Sorbitol_Mannitol	-1
Solyc01g010480	Solyc07g006140	-1
Solyc10g085590	Pyridoxine_5_Beta_D_Glucoside	-1
Solyc06g066370	Solyc08g079700	-1
Solyc12g098580	Solyc01g081540	-1
Solyc01g005410	Fructose_Galactose_Glucose_Inositol_Mannose	-1
Solyc01g086960	Kaempferol_Hexose_Deoxyhex_Hexose_C10H8O3	-1
Solyc03g097500	Solyc03g123620	-1
Solyc05g008940	tomato_flavour_	-1
Solyc12g056930	Solyc06g076050	-1
Solyc06g060760	Solyc04g016470	-1
Solyc04g009900	Solyc08g006110	-1
Solyc10g006130	O_Phosphoryl_Ethanolamine	-1
Solyc01g091520	Solyc06g048630	-1
Solyc06g036290	Solyc05g005910	-1
Solyc03g032150	Dihydroxy_Tomatine	-1
Solyc03g026220	Naringenin_7_O_Glucoside	-1
Solyc10g083440	Kukokamine_C	-1
Solyc01g086960	Solyc05g006310	-1
Solyc01g108800	Solyc07g006370	-1
Solyc07g008520	Solyc02g084570	-1
Solyc09g066410	Raffinose_Melezitose	-1
Solyc09g018280	Solyc10g054010	-1
Solyc02g094400	Solyc07g054490	-1
Solyc08g078090	Solyc07g009530	-1
Solyc03g123630	Solyc10g080840	-1
Solyc08g078190	Cysteine	-1
Solyc03g116890	Solyc09g010690	-1
Solyc01g095970	Solyc05g050010	-1
Solyc02g087190	Solyc12g049030	-1
Solyc07g005440	Fructose_Galactose_Glucose_Inositol_Mannose	-1
Solyc01g079200	Caffeic_Acid	-1
Solyc07g063230	Solyc02g079220	-1
Solyc04g077050	Solyc04g072900	-1
Solyc02g080640	Solyc05g008780	-1
Solyc07g055930	Solyc10g009060	-1
Solyc01g107390	Solyc02g090350	-1
Solyc01g107390	Kukoamine_A	-1
Solyc04g074420	red_colour	-1
Solyc04g072900	Solyc01g111260	-1
Solyc09g007900	Alpha_Solanine	-1
Solyc10g006130	Glutamine	-1
Solyc04g077980	Glyceric_Acid_2_Phosphate_Glyceric_Acid_3_Phosphate	-1
Solyc02g071820	Solyc07g006500	-1
Solyc09g007900	Solyc07g063110	-1
Solyc11g071610	Solyc08g082990	-1
Solyc10g006130	Solyc02g065400	-1
Solyc02g093590	Solyc04g077440	-1
Solyc10g055680	Solyc02g079220	-1
Solyc03g097500	Solyc12g005680	-1
Solyc01g006550	Solyc05g006360	-1
Solyc03g097440	Solyc12g014600	-1
Solyc04g051690	Solyc08g028780	-0.999999
Solyc06g068460	Solyc10g083970	-0.999999
Solyc07g063110	1_Methyl_L_histidine	-0.999999
Solyc06g064940	Solyc06g076040	-0.999999
Solyc01g107980	Solyc04g079820	-0.999999
Solyc02g092790	Tryptophan	-0.999999
Solyc06g076020	Solyc01g107090	-0.999999
Solyc12g099120	Tartric_Acid	-0.999999
Solyc04g077470	Solyc07g009500	-0.999999
Solyc12g005680	Kaempferol_O_Glucoside_Quercetin_3_O_rhamnoside	-0.999999
Solyc02g093910	Naringenin_Chalcone_Hexose	-0.999999
Solyc08g082180	Solyc03g118750	-0.999999
Solyc03g006250	Glucuronic_Acid_Galacturonic_Acid	-0.999999
Solyc10g080940	Solyc12g013580	-0.999999
Solyc02g086530	Solyc05g056540	-0.999999
Solyc07g056670	Solyc02g080640	-0.999999
Solyc10g009550	Solyc09g092690	-0.999999
Solyc01g090890	Phosphatidylcholine	-0.999999
Solyc07g009500	Solyc09g075820	-0.999999
Solyc12g014430	Solyc03g115930	-0.999999
Solyc03g120260	Esculeoside_B	-0.999999
Solyc12g008430	Cinnamic_Aldehyde	-0.999999
Solyc02g088690	Solyc07g049150	-0.999999
Solyc07g053050	Solyc12g055930	-0.999999
Solyc06g062920	Solyc09g083060	-0.999999
Solyc03g080190	Solyc05g051850	-0.999999
Solyc01g095620	Solyc07g062500	-0.999999
Solyc04g082630	Esculeoside_B	-0.999999
Solyc07g008520	Solyc08g007210	-0.999999
Solyc12g099120	red_colour	-0.999999
Solyc05g015850	Calystegine_A3	-0.999999
Solyc11g066890	C15H12O5_A_C9H12O8__hexose_malonyl_	-0.999999
Solyc04g079820	Solyc01g105050	-0.999999
Solyc08g079700	Solyc03g093120	-0.999999
Solyc06g060340	Solyc01g100390	-0.999999
Solyc07g006500	Solyc06g072550	-0.999999
Solyc01g100390	Tyrosine	-0.999999
Solyc07g047980	Solyc01g107090	-0.999999
Solyc12g005340	Solyc06g075610	-0.999999
Solyc01g008550	Solyc01g107090	-0.999999
Solyc05g053620	Solyc01g098590	-0.999999
Solyc06g005500	Solyc03g007890	-0.999999
Solyc02g087350	Raffinose_Melezitose	-0.999999
Solyc01g108240	Solyc08g014000	-0.999999
Solyc02g093270	tomato_flavour_	-0.999999
Solyc04g014830	Solyc11g066720	-0.999999
Solyc02g091140	Solyc05g053290	-0.999998
Tomatidine	Cysteine	-0.999998
Solyc06g049070	Solyc01g090350	-0.999998
Solyc07g026650	Solyc03g043880	-0.999998
Solyc02g092790	Solyc06g008620	-0.999998
Solyc12g044900	Kaempferol_Hexose_Deoxyhex_Hexose_C10H8O3	-0.999998
Solyc08g014000	Cinnamic_Aldehyde	-0.999998
Solyc09g082870	Solyc02g088690	-0.999998
Solyc03g120110	Solyc01g086800	-0.999998
Solyc05g007950	N5_N10_Formyl_Tetrahydro_Folic_Acid	-0.999998
Solyc04g063350	Solyc05g006360	-0.999998
Solyc03g121400	Solyc01g107090	-0.999998
Tryptamine	Glycerol_3_Phosphate	-0.999998
Solyc07g051840	Solyc02g094400	-0.999998
Solyc01g079200	Solyc10g017980	-0.999998
Solyc11g044880	Solyc08g082990	-0.999998
Solyc02g089350	K_Rha_gal_glu__kaempferol_3_O_rutinoside_7_O_glucoside_	-0.999998
Solyc04g072760	Solyc07g055560	-0.999998
Solyc03g093140	1_4_Di_Caffeoyl_Quinic_Acid	-0.999998
Solyc07g006500	Solyc09g090070	-0.999998
Solyc03g080190	Solyc04g051690	-0.999998
Solyc02g070280	Solyc11g073010	-0.999998
Solyc04g040130	Solyc05g005910	-0.999998
Solyc08g014000	d_Tomatine	-0.999998
Solyc08g068680	Fructose_Galactose_Glucose_Inositol_Mannose	-0.999998
Solyc07g026650	Solyc03g019680	-0.999998
Solyc06g076050	K_Rha_gal_glu__kaempferol_3_O_rutinoside_7_O_glucoside_	-0.999998
Solyc01g108860	Solyc02g082670	-0.999998
Solyc07g049150	Solyc02g085630	-0.999998
Solyc06g005500	Solyc05g024260	-0.999998
Solyc05g056540	Solyc10g084000	-0.999998
Solyc06g008620	Glucuronic_Acid_Galacturonic_Acid	-0.999998
Solyc09g007860	Naringenin_Chalcone_Hexose	-0.999997
Solyc10g009060	Solyc03g019680	-0.999997
Solyc07g032230	Solyc01g006170	-0.999997
Solyc03g005020	Solyc09g092690	-0.999997
Solyc09g007770	Solyc12g008350	-0.999997
Solyc06g072550	4_O_b_D_Glucosyl_cis_p_Coumaric_Acid	-0.999997
Solyc11g066890	Tomatidine	-0.999997
Solyc07g053050	Solyc08g066600	-0.999997
Solyc04g077980	Dihydroxy_Tomatine	-0.999997
Solyc10g038080	Apigenin_6_8_Di_Galactoside	-0.999997
Solyc10g038080	Kaempferol_3_O_rutinoside	-0.999997
Solyc10g006130	Solyc01g107590	-0.999997
Solyc04g072020	Dihydroxy_Tomatine	-0.999997
Solyc01g079620	Solyc09g092430	-0.999997
Solyc05g007930	Solyc10g051020	-0.999997
Solyc05g051850	Solyc08g028780	-0.999997
Solyc12g044900	Solyc05g006310	-0.999997
Solyc11g068940	K_Rha_gal_glu__kaempferol_3_O_rutinoside_7_O_glucoside_	-0.999997
Solyc03g005100	Solyc07g062500	-0.999997
Solyc10g052880	Solyc10g017980	-0.999997
Solyc05g008940	2_Nonaprenyl_6_Methoxy_1_4_Benzoquinol	-0.999997
Solyc07g063850	Malvidin_3_Caffeoyl_Rutinoside_5_O_Glucoside	-0.999997
Solyc08g008370	1_4_Di_Caffeoyl_Quinic_Acid	-0.999997
Solyc03g116890	Anthranilic_Acid	-0.999997
Solyc10g009060	Solyc03g043880	-0.999997
Solyc02g089770	Solyc10g078590	-0.999997
Solyc08g068680	Tri_Caffeoyl_Quinic_Acid	-0.999997
Solyc07g006880	Ribose_5_Phosphate	-0.999996
Solyc01g095630	1_4_Di_Caffeoyl_Quinic_Acid	-0.999996
Solyc09g082870	Solyc02g085630	-0.999996
Solyc01g008710	skin_resistance	-0.999996
Solyc02g089440	Solyc11g073010	-0.999996
Solyc03g093130	Fructose_Galactose_Glucose_Inositol_Mannose	-0.999996
Solyc02g087190	Solyc03g097600	-0.999996
Solyc12g006050	2_Methyl_Citric_Acid	-0.999996
Solyc11g061980	Solyc09g064730	-0.999996
Solyc07g063230	Solyc04g008200	-0.999996
Solyc02g094400	skin_resistance	-0.999996
Solyc07g009530	Mg_Protoporphyrin_Monomethyl_Ester	-0.999996
Solyc04g051690	Solyc07g048070	-0.999996
1_Methyl_L_histidine	Alpha_Solanine	-0.999996
Solyc02g090380	Raffinose_Melezitose	-0.999996
Solyc07g052380	Solyc08g060920	-0.999996
Solyc03g006250	Solyc02g092790	-0.999996
Solyc03g032150	Glyceric_Acid_2_Phosphate_Glyceric_Acid_3_Phosphate	-0.999996
Solyc07g009530	Solyc12g010670	-0.999996
Solyc06g075650	Solyc08g078190	-0.999996
Solyc07g063770	Glucoheptulose	-0.999996
Solyc06g065950	Solyc03g007890	-0.999996
Solyc04g077050	tomato_odour	-0.999996
Solyc07g066230	Solyc04g009900	-0.999996
Solyc05g051240	Solyc06g075610	-0.999996
Solyc05g056170	Solyc02g082670	-0.999996
Solyc07g064660	Solyc09g064730	-0.999996
Solyc08g066840	Solyc07g054490	-0.999995
Solyc06g065820	Solyc07g063930	-0.999995
Solyc10g055680	Solyc04g008200	-0.999995
Solyc02g071820	4_O_b_D_Glucosyl_cis_p_Coumaric_Acid	-0.999995
Solyc11g010500	Solyc04g077440	-0.999995
Solyc08g006930	Solyc04g009990	-0.999995
Solyc05g054890	Solyc07g009500	-0.999995
Tyrosine	Alpha_Solanine	-0.999995
Solyc03g096380	Feruloyl_Quinic_Acid	-0.999995
Solyc12g088240	Solyc04g078090	-0.999995
Solyc08g067610	Solyc10g050160	-0.999995
Solyc11g008820	Solyc12g010670	-0.999995
Solyc01g058670	Solyc02g092820	-0.999995
Solyc04g071030	N5_N10_Formyl_Tetrahydro_Folic_Acid	-0.999995
Xylose_Arabinose	Alpha_Chaconine	-0.999995
Solyc11g008820	Mg_Protoporphyrin_Monomethyl_Ester	-0.999995
Solyc06g066730	Tris_Dihydro_Caffeoyl_Spermine	-0.999994
Solyc04g074420	Tartric_Acid	-0.999994
Solyc09g011650	Solyc06g062670	-0.999994
Solyc11g008820	Solyc02g070090	-0.999994
Solyc08g028690	Solyc10g081970	-0.999994
Solyc08g062680	Sorbitol_Mannitol	-0.999994
Solyc12g055730	Solyc08g066100	-0.999994
Solyc07g051840	Solyc01g008710	-0.999994
Solyc07g053290	Solyc07g063110	-0.999994
Solyc02g087110	Solyc02g070110	-0.999994
Solyc01g073660	Solyc09g092430	-0.999994
Solyc01g100200	Solyc09g092690	-0.999994
Solyc09g018280	Solyc02g084890	-0.999994
Solyc03g096290	Kukokamine_C	-0.999994
Solyc09g075950	Ribose_5_Phosphate	-0.999994
Solyc03g097440	Solyc06g082440	-0.999994
Solyc03g097920	Solyc09g015040	-0.999994
Solyc05g051400	Solyc02g084570	-0.999993
Solyc06g049070	Solyc07g065920	-0.999993
Solyc07g026650	Solyc07g055930	-0.999993
Solyc04g009900	d_Tomatine	-0.999993
Solyc06g060760	Solyc12g011370	-0.999993
Solyc10g009060	Solyc03g007530	-0.999993
Solyc05g005280	Solyc02g079950	-0.999993
Solyc10g005060	Solyc01g095750	-0.999993
Solyc01g095080	Feruloyl_Quinic_Acid	-0.999993
Solyc02g083860	Solyc10g047030	-0.999993
Solyc12g055730	Proline	-0.999993
Solyc12g005340	Solyc09g018280	-0.999993
Solyc05g052340	Kukokamine_C	-0.999993
Solyc03g093110	Glucoheptulose	-0.999993
Solyc10g085590	Phosphatidylcholine	-0.999993
Solyc07g009530	Solyc02g063360	-0.999993
Solyc06g064940	Solyc08g068600	-0.999993
Solyc03g097920	Solyc03g120110	-0.999993
Solyc02g082910	Solyc10g047030	-0.999993
Solyc07g008560	Glucoheptulose	-0.999993
Solyc01g107180	a_Tomatine	-0.999993
Solyc03g044910	Thiamine	-0.999993
Solyc03g097050	Solyc01g107090	-0.999993
Solyc07g026650	Tartric_Acid	-0.999992
Solyc06g060690	Kukokamine_C	-0.999992
Solyc04g071480	Solyc07g062500	-0.999992
Solyc10g052880	Caffeic_Acid	-0.999992
Solyc05g008820	Mevalonic_Acid	-0.999992
Solyc08g005050	Naringenin_Chalcone_Hexose	-0.999992
Solyc11g008820	Solyc03g123830	-0.999992
Mevalonic_Acid	saltiness	-0.999992
Solyc08g062680	Solyc03g026220	-0.999992
Solyc11g011180	Solyc08g079700	-0.999992
Solyc07g049550	Raffinose_Melezitose	-0.999992
Solyc02g072080	Solyc02g087190	-0.999992
Solyc07g005440	Tri_Caffeoyl_Quinic_Acid	-0.999992
Solyc06g074530	N_Caffeoyl_Putrescine	-0.999992
Solyc01g108240	Solyc04g009900	-0.999992
Solyc11g007990	Solyc12g008350	-0.999991
Solyc10g009240	Solyc07g063110	-0.999991
Solyc10g083880	Solyc04g077440	-0.999991
Solyc06g062920	Solyc03g093130	-0.999991
Solyc08g074390	Solyc06g068650	-0.999991
Solyc12g006050	Solyc01g104740	-0.999991
Solyc02g089620	Solyc05g015850	-0.999991
Solyc05g016380	Solyc04g077980	-0.999991
Solyc10g078600	Solyc01g095070	-0.999991
Solyc10g084400	Kaempferol_Hexose_Deoxyhex_Hexose_C10H8O3	-0.999991
Solyc10g083880	Solyc10g009060	-0.999991
Solyc11g066890	Dehydro_Tomatine	-0.999991
Solyc08g067610	Pantothenic_Acid	-0.999991
Solyc09g015080	Solyc05g051220	-0.999991
Solyc05g050130	2_Nonaprenyl_6_Methoxy_1_4_Benzoquinol	-0.999991
Solyc01g111260	tomato_odour	-0.99999
Solyc12g010540	Solyc05g005280	-0.99999
Solyc04g081930	Malvidin_3_Caffeoyl_Rutinoside_5_O_Glucoside	-0.99999
Solyc09g030370	Solyc04g009790	-0.99999
Solyc12g008840	Solyc03g096290	-0.99999
Solyc03g096250	Solyc02g062550	-0.99999
Solyc03g026280	Feruloyl_Quinic_Acid	-0.99999
Solyc08g079700	Solyc10g009110	-0.99999
Solyc05g050010	Solyc08g078850	-0.99999
Solyc06g064940	Solyc01g103650	-0.99999
Solyc12g056930	Solyc02g089350	-0.99999
Solyc01g096420	Solyc03g097050	-0.99999
Solyc06g064940	Solyc01g109110	-0.99999
Solyc07g051840	Solyc08g066840	-0.99999
Solyc01g005410	Tri_Caffeoyl_Quinic_Acid	-0.99999
Solyc02g093270	2_Nonaprenyl_6_Methoxy_1_4_Benzoquinol	-0.99999
Solyc03g098140	Solyc07g006880	-0.99999
Solyc09g082860	Solyc07g063110	-0.99999
Solyc08g007770	Solyc10g081970	-0.999989
Solyc05g007120	Solyc08g067610	-0.999989
Solyc11g066890	Solyc08g078190	-0.999989
Solyc03g116890	Solyc01g103920	-0.999989
Solyc05g007120	Solyc02g070280	-0.999989
Solyc01g081250	turgidity	-0.999989
Solyc11g066890	flouriness	-0.999989
Solyc04g077440	Solyc03g007530	-0.999989
Asparagine	Raffinose_Melezitose	-0.999989
Solyc12g011370	Solyc02g092790	-0.999988
Solyc11g061980	Solyc01g107910	-0.999988
Solyc07g063110	Tyrosine	-0.999988
Solyc01g008550	Spermine	-0.999988
Solyc01g090890	Pyridoxine_5_Beta_D_Glucoside	-0.999988
Solyc01g099410	Solyc06g050800	-0.999988
Solyc07g047980	Spermine	-0.999988
Solyc10g054010	Solyc06g075610	-0.999988
Solyc12g014430	Solyc09g015080	-0.999988
Solyc01g108240	Solyc12g008430	-0.999988
Solyc10g084400	Solyc05g006310	-0.999988
Solyc01g008710	Solyc07g054490	-0.999988
Solyc01g103650	1_4_Di_Caffeoyl_Quinic_Acid	-0.999988
Solyc07g008630	Apigenin_6_8_Di_Galactoside	-0.999988
Solyc07g008630	Kaempferol_3_O_rutinoside	-0.999988
Solyc12g005940	Solyc12g089210	-0.999987
Solyc02g071220	Solyc05g050010	-0.999987
Solyc01g067380	Sorbitol_Mannitol	-0.999987
Solyc07g064660	Solyc01g107910	-0.999987
Solyc08g082250	Bis_Dihydro_Caffeoyl_Spermine	-0.999987
Solyc12g006020	Solyc08g006930	-0.999987
Tryptophan	Glucuronic_Acid_Galacturonic_Acid	-0.999987
Solyc03g043700	Apigenin_6_8_Di_Galactoside	-0.999987
Solyc03g043700	Kaempferol_3_O_rutinoside	-0.999987
Solyc03g117630	Solyc10g009110	-0.999987
Solyc01g095630	N5_N10_Formyl_Tetrahydro_Folic_Acid	-0.999987
Solyc07g053290	Alpha_Solanine	-0.999987
Solyc06g075650	Tomatidine	-0.999986
Solyc03g116890	Solyc02g094000	-0.999986
Solyc10g006130	Solyc12g088670	-0.999986
Solyc08g008370	N5_N10_Formyl_Tetrahydro_Folic_Acid	-0.999986
Solyc05g007120	Solyc02g089440	-0.999986
Solyc04g063350	Solyc08g005010	-0.999986
Solyc01g058670	Solyc01g009870	-0.999986
Solyc04g063350	Kaempferol_Hexose_Deoxyhexose_Pentose	-0.999986
Solyc08g066840	skin_resistance	-0.999986
Solyc09g082670	Solyc02g082670	-0.999986
Solyc02g083860	Solyc05g050010	-0.999986
Solyc10g076360	Solyc04g074420	-0.999986
Solyc06g008300	Solyc01g086800	-0.999986
Solyc11g010500	Solyc10g009060	-0.999986
Solyc12g008430	d_Tomatine	-0.999986
Solyc02g071430	Solyc06g049070	-0.999985
Solyc02g079280	Solyc06g049070	-0.999985
Solyc06g082240	Solyc06g049070	-0.999985
Solyc08g008600	Solyc06g049070	-0.999985
Solyc09g090510	Solyc06g049070	-0.999985
Solyc04g078800	Solyc06g049070	-0.999985
Solyc06g049070	Solyc03g113690	-0.999985
Solyc06g049070	Solyc07g055490	-0.999985
Solyc06g049070	Solyc01g090360	-0.999985
Solyc06g049070	Solyc03g097870	-0.999985
Solyc06g049070	Solyc01g106620	-0.999985
Solyc06g049070	Solyc09g082340	-0.999985
Solyc04g082630	Solyc12g056930	-0.999985
Solyc04g005040	Benzyl_Alcohol_hexose_pentose	-0.999985
Solyc05g053620	Solyc02g084890	-0.999985
Solyc03g093540	Solyc06g075610	-0.999985
Solyc09g015040	Solyc01g086800	-0.999985
Solyc03g113430	Solyc06g005280	-0.999985
Solyc12g056930	Solyc03g120260	-0.999985
Solyc09g007900	Solyc01g100390	-0.999985
Solyc05g051400	Solyc08g007210	-0.999984
Solyc02g089440	Solyc07g009500	-0.999984
Solyc11g008820	Solyc08g078090	-0.999984
Solyc01g005160	Solyc01g086800	-0.999984
Solyc01g008710	4_O_b_D_Glucosyl_cis_p_Coumaric_Acid	-0.999984
Solyc01g067380	Solyc03g026220	-0.999984
Solyc06g049070	Tyramine	-0.999984
Solyc12g089210	1_Caffeoyl_1_b_D_Glucose	-0.999984
Solyc04g072020	Glyceric_Acid_2_Phosphate_Glyceric_Acid_3_Phosphate	-0.999984
C15H12O5_A_C9H12O8__hexose_malonyl_	Cysteine	-0.999984
Solyc05g052040	Solyc02g087190	-0.999984
Solyc07g066310	Solyc00g095860	-0.999984
Solyc09g082550	Solyc05g007930	-0.999984
Solyc10g083290	Solyc01g086800	-0.999984
Solyc06g062670	Solyc05g054890	-0.999984
Solyc04g014830	Solyc08g079090	-0.999984
Solyc09g042740	Solyc07g062500	-0.999984
Solyc05g015850	Pantothenic_Acid	-0.999983
Solyc05g053620	Solyc03g093110	-0.999983
Solyc03g116890	juiciness	-0.999983
Solyc08g067610	Solyc02g089620	-0.999983
Solyc04g078550	Solyc05g005170	-0.999983
Solyc10g009240	Alpha_Solanine	-0.999983
Solyc11g008010	Solyc05g005280	-0.999983
Solyc10g086380	Solyc12g017240	-0.999983
Solyc09g082550	Solyc08g007210	-0.999983
Solyc05g007950	1_4_Di_Caffeoyl_Quinic_Acid	-0.999983
Solyc09g008280	Solyc09g075950	-0.999982
Solyc04g054200	Solyc08g042000	-0.999982
Solyc07g053740	Solyc06g082440	-0.999982
a_Tomatine	Alanine	-0.999982
Solyc02g063430	Solyc01g079480	-0.999982
Solyc06g060230	Solyc10g083970	-0.999982
Solyc07g053230	Solyc03g123630	-0.999982
Solyc09g090130	Solyc04g014830	-0.999982
Solyc09g091510	Solyc01g096320	-0.999982
Solyc10g005060	Solyc12g036390	-0.999982
Solyc03g116890	Asparagine	-0.999982
Solyc09g090070	4_O_b_D_Glucosyl_cis_p_Coumaric_Acid	-0.999982
Solyc04g078290	Solyc05g005910	-0.999981
Solyc10g080690	turgidity	-0.999981
Solyc10g086380	Solyc12g011030	-0.999981
Solyc12g098580	Peonidin_3_O_Glucoside	-0.999981
Solyc07g043550	Solyc01g107400	-0.999981
Solyc05g050010	Solyc08g082250	-0.999981
Solyc02g071220	Bis_Dihydro_Caffeoyl_Spermine	-0.999981
Solyc02g070280	Solyc07g009500	-0.999981
Solyc08g006110	Solyc08g014000	-0.999981
Solyc10g055760	Solyc12g008350	-0.999981
Solyc06g075650	Cinnamic_Aldehyde	-0.999981
Solyc06g063280	Solyc03g121920	-0.999981
Solyc03g044910	Pipecolic_Acid	-0.999981
Solyc03g032150	Solyc05g016380	-0.999981
Solyc02g086300	Apigenin_6_8_Di_Galactoside	-0.999981
Solyc02g086300	Kaempferol_3_O_rutinoside	-0.999981
Solyc07g048070	Solyc05g051850	-0.99998
Solyc09g082860	Alpha_Solanine	-0.99998
Solyc11g069940	Solyc02g062550	-0.99998
Solyc06g060340	Alpha_Solanine	-0.99998
Solyc05g015350	Solyc10g006660	-0.99998
Solyc03g111730	Solyc05g051660	-0.99998
Solyc09g010210	Sorbitol_Mannitol	-0.999979
Solyc10g080940	Solyc08g060920	-0.999979
Solyc03g121400	Solyc01g096420	-0.999979
Solyc07g026650	red_colour	-0.999979
Solyc08g066600	Solyc01g107170	-0.999979
Solyc06g083140	Solyc05g056540	-0.999979
Solyc01g105030	Solyc05g005280	-0.999979
Solyc05g053620	Solyc07g063770	-0.999978
Solyc02g087190	Solyc07g032230	-0.999978
Solyc07g049550	Solyc03g116890	-0.999977
Solyc04g074680	Solyc01g096320	-0.999977
Solyc08g078850	Bis_Dihydro_Caffeoyl_Spermine	-0.999977
Solyc08g062960	Solyc08g068680	-0.999977
Solyc12g099120	Solyc03g043880	-0.999977
Solyc11g068940	Esculeoside_B	-0.999977
Solyc06g065950	Solyc05g024260	-0.999977
Solyc05g015850	Solyc10g050160	-0.999977
Solyc08g028690	Solyc09g082270	-0.999977
Solyc11g013110	a_Tomatine	-0.999977
Solyc03g005820	Solyc06g075610	-0.999977
Solyc03g111730	Solyc02g070110	-0.999977
Solyc01g087580	Solyc10g081970	-0.999977
Solyc10g005060	Solyc05g010590	-0.999977
Solyc09g057630	Solyc01g107170	-0.999976
Solyc10g054440	Solyc01g106060	-0.999976
Solyc09g098290	Feruloyl_Quinic_Acid	-0.999976
Solyc01g091520	Solyc10g076510	-0.999976
Solyc09g010210	Solyc03g026220	-0.999976
Solyc02g091140	Solyc05g007640	-0.999976
Solyc04g074680	Solyc09g075950	-0.999975
Solyc06g062920	Solyc01g005410	-0.999975
Solyc12g099120	Solyc03g019680	-0.999975
Solyc06g076050	Esculeoside_B	-0.999975
Solyc10g086380	Solyc09g064730	-0.999974
Solyc12g005940	Solyc03g093080	-0.999974
Solyc05g006360	Solyc04g040130	-0.999974
Solyc05g050130	tomato_flavour_	-0.999974
Solyc01g100460	Solyc08g081550	-0.999974
Solyc08g067610	Solyc11g073010	-0.999974
Solyc09g008240	Solyc01g108800	-0.999974
Solyc03g120090	Solyc06g050800	-0.999974
Solyc03g098010	2_Nonaprenyl_6_Methoxy_1_4_Benzoquinol	-0.999974
Xylose_Arabinose	Raffinose_Melezitose	-0.999974
Solyc01g096420	Solyc06g076020	-0.999974
Solyc07g056670	Solyc06g060250	-0.999974
Solyc03g097920	Solyc06g008300	-0.999973
Solyc01g098590	Solyc09g018280	-0.999973
Solyc06g064940	Solyc03g093140	-0.999973
Solyc06g060760	Tryptophan	-0.999973
Solyc09g057630	Solyc05g056540	-0.999972
Solyc05g007170	Solyc01g086800	-0.999972
Solyc03g093130	Tri_Caffeoyl_Quinic_Acid	-0.999972
Solyc03g097920	Solyc01g005160	-0.999972
Solyc01g100390	1_Methyl_L_histidine	-0.999972
Solyc10g084400	Solyc01g079300	-0.999972
Solyc09g061840	Solyc06g005280	-0.999972
Solyc06g062920	Solyc07g005440	-0.999971
Solyc06g062670	Solyc09g075820	-0.999971
Solyc08g081550	Solyc06g005280	-0.999971
Solyc05g055030	Solyc06g011350	-0.999971
Solyc02g091140	Solyc04g081960	-0.999971
Solyc02g093270	Phosphatidylcholine	-0.999971
Solyc03g097920	Solyc10g083290	-0.999971
Solyc12g099120	Solyc10g076360	-0.999971
Solyc06g076020	Spermine	-0.999971
Solyc07g006370	Spermine	-0.999971
Solyc02g089640	2_Nonaprenyl_6_Methoxy_1_4_Benzoquinol	-0.999971
Solyc08g028690	GlyceroPhosphocholine	-0.999971
Solyc08g008280	N_Caffeoyl_Putrescine	-0.99997
Solyc07g066310	Solyc07g063110	-0.99997
Solyc04g009900	Cinnamic_Aldehyde	-0.99997
Solyc10g080840	Solyc05g005280	-0.99997
Solyc06g062670	Solyc04g077470	-0.99997
Solyc12g008430	Solyc08g078190	-0.99997
Solyc04g071030	Solyc07g006500	-0.99997
Solyc10g009430	Adenosine	-0.99997
Solyc03g093080	1_Caffeoyl_1_b_D_Glucose	-0.99997
Solyc09g091510	Solyc09g075950	-0.99997
Solyc06g083140	Solyc01g107170	-0.99997
Solyc05g008780	Solyc06g060250	-0.999969
Solyc04g082630	K_Rha_gal_glu__kaempferol_3_O_rutinoside_7_O_glucoside_	-0.999969
Solyc09g082550	Solyc02g084570	-0.999969
Solyc09g008280	Solyc01g096320	-0.999969
Solyc03g097500	Solyc05g015850	-0.999969
Solyc03g120260	K_Rha_gal_glu__kaempferol_3_O_rutinoside_7_O_glucoside_	-0.999968
Solyc06g050800	hardness	-0.999968
Solyc08g007770	Solyc09g082270	-0.999968
Solyc04g072000	Solyc06g075610	-0.999968
Solyc01g090890	tomato_flavour_	-0.999968
Solyc02g090380	Solyc03g116890	-0.999968
Solyc09g075420	Solyc03g071690	-0.999968
Solyc12g013580	Solyc07g052380	-0.999968
Solyc10g086380	Solyc01g081600	-0.999968
Solyc06g060340	Solyc07g063110	-0.999968
Solyc05g015850	Kaempferol_O_Glucoside_Quercetin_3_O_rhamnoside	-0.999967
Solyc01g081540	Solyc01g091520	-0.999967
Solyc07g026650	Solyc03g007530	-0.999967
5_Oxoproline	2_Nonaprenyl_6_Methoxy_1_4_Benzoquinol	-0.999967
Solyc06g068460	Solyc02g081120	-0.999967
Solyc02g092790	Solyc04g016470	-0.999967
Solyc08g005010	Solyc01g006550	-0.999967
Solyc04g077050	Bis_Dihydro_Caffeoyl_Spermine	-0.999966
Solyc09g007520	Solyc00g095860	-0.999966
Solyc01g006550	Kaempferol_Hexose_Deoxyhexose_Pentose	-0.999966
Solyc08g062960	Solyc07g005440	-0.999966
Solyc12g008840	Solyc06g066730	-0.999966
Solyc05g013280	Solyc10g081970	-0.999966
Solyc12g098580	Solyc06g048630	-0.999966
Solyc10g009060	Tartric_Acid	-0.999966
Solyc09g083060	Fructose_Galactose_Glucose_Inositol_Mannose	-0.999966
Solyc01g006550	Solyc05g005910	-0.999966
Solyc05g052240	Solyc01g104740	-0.999966
Xylose_Arabinose	saltiness	-0.999966
Solyc05g008820	Xylose_Arabinose	-0.999965
Solyc03g123630	Solyc02g088180	-0.999965
Solyc06g076040	1_4_Di_Caffeoyl_Quinic_Acid	-0.999965
Solyc05g051240	Solyc09g018280	-0.999965
Solyc01g079200	Kaempferol_Hexose_Deoxyhexose_Pentose	-0.999965
Solyc01g079200	Solyc08g005010	-0.999965
Dehydro_Tomatine	Cysteine	-0.999965
Solyc03g111730	Solyc10g076510	-0.999965
Solyc01g095970	Solyc10g047030	-0.999965
Solyc03g121400	Spermine	-0.999965
Solyc12g005680	Calystegine_A3	-0.999964
Solyc12g008840	Solyc10g083440	-0.999964
Solyc03g116890	Solyc06g005170	-0.999964
Solyc08g067610	Calystegine_A3	-0.999964
Solyc06g062540	Solyc07g054490	-0.999964
Solyc10g078600	Solyc03g071690	-0.999964
Solyc01g066430	Solyc09g092690	-0.999963
Solyc02g062340	Feruloyl_Quinic_Acid	-0.999963
Solyc03g080180	Solyc02g085630	-0.999963
Solyc08g062960	Solyc01g005410	-0.999963
Solyc12g099120	Solyc07g055930	-0.999963
Solyc09g015040	1_Caffeoyl_1_b_D_Glucose	-0.999963
Solyc07g064820	Feruloyl_Quinic_Acid	-0.999963
Solyc07g026650	Solyc10g083880	-0.999962
Solyc05g015350	Solyc11g068710	-0.999962
Solyc04g078460	Solyc02g062550	-0.999962
Solyc07g066230	Solyc08g014000	-0.999962
Solyc09g082860	Solyc00g095860	-0.999961
Solyc12g011370	Glucuronic_Acid_Galacturonic_Acid	-0.999961
Solyc04g082140	Solyc01g107390	-0.999961
Cysteine	flouriness	-0.999961
Solyc08g007770	GlyceroPhosphocholine	-0.999961
Solyc02g087350	Alpha_Chaconine	-0.999961
Solyc01g105030	Solyc09g092690	-0.999961
Solyc09g090070	N5_N10_Formyl_Tetrahydro_Folic_Acid	-0.99996
Solyc08g066210	Kaempferol_O_Glucoside_Quercetin_3_O_rhamnoside	-0.99996
Solyc03g116890	Solyc01g104950	-0.99996
Solyc05g053620	Solyc03g093540	-0.99996
Solyc11g044910	Solyc01g100390	-0.99996
Solyc06g075610	Solyc02g084890	-0.99996
Solyc12g057160	Kukokamine_C	-0.99996
Solyc01g065530	N_Caffeoyl_Putrescine	-0.99996
Mevalonic_Acid	Alpha_Chaconine	-0.999959
Solyc01g091520	Solyc05g051660	-0.999959
Solyc03g043880	Solyc04g074420	-0.999959
Solyc06g062920	Solyc08g068680	-0.999959
Solyc04g072020	Solyc05g016380	-0.999959
Solyc03g097500	Solyc08g066210	-0.999959
Solyc08g067410	hardness	-0.999959
Solyc05g007640	Malvidin_3_Caffeoyl_Rutinoside_5_O_Glucoside	-0.999959
Solyc06g075650	C15H12O5_A_C9H12O8__hexose_malonyl_	-0.999959
Solyc08g007210	Solyc10g051020	-0.999958
Solyc08g066250	Solyc06g068940	-0.999958
Solyc03g113420	Solyc03g123630	-0.999958
Solyc07g055930	Solyc04g077440	-0.999958
Solyc10g086380	Solyc01g107910	-0.999958
Solyc10g009240	Solyc00g095860	-0.999957
Solyc12g005940	Solyc09g015040	-0.999957
Solyc03g096290	Tris_Dihydro_Caffeoyl_Spermine	-0.999956
Solyc03g097920	Solyc05g007170	-0.999956
Solyc04g074420	Solyc03g019680	-0.999956
Solyc07g066310	Alpha_Solanine	-0.999956
Solyc04g077470	Solyc11g073010	-0.999956
Solyc02g093590	Solyc10g009060	-0.999956
Solyc09g075330	Solyc02g080640	-0.999956
Solyc12g008430	Solyc08g006110	-0.999956
Solyc03g080180	Solyc02g088690	-0.999955
Solyc05g051400	Solyc06g063280	-0.999955
Solyc05g053620	Solyc10g054010	-0.999955
Solyc08g074390	Solyc03g031910	-0.999955
Solyc07g009530	Solyc02g070090	-0.999955
Solyc01g073660	Solyc05g013280	-0.999955
Solyc09g091510	Solyc01g107400	-0.999955
Solyc01g079480	Solyc04g063230	-0.999955
Solyc10g083860	Solyc10g009110	-0.999955
Solyc00g095860	Solyc04g009030	-0.999954
Solyc11g008010	Solyc09g092690	-0.999954
Solyc11g073010	Solyc09g075820	-0.999954
Solyc04g051690	Solyc05g008220	-0.999954
Solyc10g078590	Glycerol_3_Phosphate	-0.999954
Solyc01g008710	Solyc07g006500	-0.999954
Solyc12g049030	Solyc01g006170	-0.999954
Solyc05g008940	Phosphatidylcholine	-0.999954
Solyc07g049290	Solyc01g108800	-0.999954
Solyc07g043550	Solyc01g096320	-0.999954
Solyc06g074530	Dihydroxy_Tomatine	-0.999954
Cinnamic_Aldehyde	Cysteine	-0.999953
Solyc06g061030	Solyc08g042000	-0.999953
Solyc05g006360	Solyc06g036290	-0.999953
Solyc01g111260	Bis_Dihydro_Caffeoyl_Spermine	-0.999953
Solyc05g051660	Solyc02g087110	-0.999953
Solyc03g123620	Calystegine_A3	-0.999953
Solyc10g006130	Solyc04g080740	-0.999952
Solyc11g010500	Solyc07g026650	-0.999952
Solyc01g108240	Solyc06g075650	-0.999952
Solyc05g052240	2_Methyl_Citric_Acid	-0.999952
Solyc06g066370	Solyc03g117630	-0.999952
Solyc08g067410	Solyc03g120090	-0.999952
Solyc11g008820	Solyc02g063360	-0.999951
Solyc07g053290	Solyc00g095860	-0.999951
Solyc03g093140	N5_N10_Formyl_Tetrahydro_Folic_Acid	-0.999951
Solyc02g091140	Solyc09g011160	-0.999951
Solyc07g053290	Solyc01g100390	-0.999951
Solyc10g086380	5_Oxoproline	-0.99995
Solyc12g044900	Solyc01g079300	-0.99995
Solyc01g096420	Solyc07g047980	-0.99995
Solyc01g008550	Solyc01g096420	-0.99995
Solyc02g079220	Feruloyl_Putrescine	-0.99995
Solyc01g081600	2_Nonaprenyl_6_Methoxy_1_4_Benzoquinol	-0.99995
Solyc12g008430	Tomatidine	-0.99995
Solyc12g088240	Solyc06g060250	-0.99995
Solyc07g051840	Solyc06g062540	-0.99995
Solyc09g066410	Alpha_Chaconine	-0.99995
Solyc10g038080	Sucrose_Maltose_Isomalose_Trehalose	-0.999949
Solyc03g123830	Solyc07g009530	-0.999949
Solyc07g064660	Solyc12g017240	-0.999949
Solyc03g098010	tomato_flavour_	-0.999949
Solyc02g086300	Solyc05g005910	-0.999949
Solyc08g042000	Solyc12g009480	-0.999949
Solyc01g081310	Feruloyl_Quinic_Acid	-0.999949
Solyc10g006130	Solyc10g006230	-0.999948
Solyc09g092690	Solyc05g007180	-0.999948
Solyc02g087190	Solyc12g009480	-0.999948
Solyc06g075650	d_Tomatine	-0.999948
Solyc01g087580	Solyc09g082270	-0.999948
Solyc04g074680	Solyc01g107400	-0.999948
Solyc12g055930	Solyc01g107170	-0.999948
Solyc06g075610	Solyc02g082450	-0.999948
Solyc09g010690	Raffinose_Melezitose	-0.999948
Solyc04g078290	Apigenin_6_8_Di_Galactoside	-0.999948
Solyc04g078290	Kaempferol_3_O_rutinoside	-0.999948
Solyc03g026220	Solyc03g115930	-0.999947
Solyc07g064660	Solyc12g011030	-0.999947
Solyc06g060760	Solyc06g008620	-0.999947
Solyc11g061980	Solyc12g017240	-0.999947
Solyc04g011350	Solyc12g055730	-0.999947
Solyc10g006660	Solyc05g008820	-0.999947
Solyc08g082250	tomato_odour	-0.999947
Solyc10g006880	Solyc09g092690	-0.999946
Solyc09g005260	Solyc10g038080	-0.999946
Solyc03g097050	Spermine	-0.999946
Solyc10g006660	saltiness	-0.999946
Solyc08g006320	Solyc01g099620	-0.999946
Solyc10g086380	Solyc02g089640	-0.999946
Solyc02g089640	tomato_flavour_	-0.999945
Solyc11g061980	Solyc12g011030	-0.999945
Solyc03g044910	Solyc03g032090	-0.999945
Solyc07g062130	Solyc10g005060	-0.999945
Solyc03g115930	Solyc05g051220	-0.999945
Solyc04g014830	Solyc02g071130	-0.999945
Solyc07g053740	Solyc12g014600	-0.999944
Solyc10g009240	Solyc01g100390	-0.999944
Solyc00g095860	Ribonic_Acid	-0.999944
Solyc07g009530	Solyc02g089900	-0.999944
Solyc06g061030	Solyc02g087190	-0.999944
Solyc03g123630	Solyc09g008170	-0.999944
Solyc03g044910	Solyc10g083940	-0.999943
Solyc06g072550	skin_resistance	-0.999943
Solyc01g079620	Solyc06g060110	-0.999943
Solyc10g006130	b_Tomatine	-0.999943
Naringenin_Chalcone_Hexose	Aconitic_Acid	-0.999943
Solyc11g066890	Solyc09g010210	-0.999943
Solyc04g077440	Solyc03g019680	-0.999943
Solyc03g098140	Solyc09g075950	-0.999942
Solyc06g062540	skin_resistance	-0.999941
Solyc08g007970	Solyc10g047030	-0.999941
Solyc03g115930	Sorbitol_Mannitol	-0.999941
Solyc10g086380	Solyc03g098010	-0.999941
Solyc01g090890	2_Nonaprenyl_6_Methoxy_1_4_Benzoquinol	-0.999941
Solyc10g009060	red_colour	-0.999941
Solyc10g006130	Solyc08g078210	-0.999941
Solyc09g092690	Malic_Acid	-0.999941
Solyc01g087580	Solyc01g073660	-0.999941
Solyc07g055930	Solyc04g074420	-0.999941
5_Oxoproline	tomato_flavour_	-0.99994
Solyc09g042740	Esculeoside_B	-0.99994
Solyc08g078190	Solyc08g014000	-0.99994
Solyc10g006130	Solyc01g059980	-0.99994
Solyc09g007760	Solyc04g014830	-0.99994
Solyc11g068710	Solyc12g008350	-0.999939
Solyc09g090730	N_Caffeoyl_Putrescine	-0.999939
Solyc10g078600	turgidity	-0.999939
Solyc12g010540	Solyc09g092690	-0.999939
Solyc09g082860	Solyc01g100390	-0.999939
Solyc03g043880	Solyc04g077440	-0.999939
Solyc02g084570	Solyc10g051020	-0.999939
Solyc01g087580	GlyceroPhosphocholine	-0.999939
Solyc02g094400	4_O_b_D_Glucosyl_cis_p_Coumaric_Acid	-0.999939
Solyc04g071030	1_4_Di_Caffeoyl_Quinic_Acid	-0.999939
Solyc01g010480	sweetness	-0.999938
Solyc12g005680	Solyc02g089620	-0.999938
Solyc09g015080	Solyc11g011440	-0.999938
Solyc02g093270	Pyridoxine_5_Beta_D_Glucoside	-0.999938
Solyc03g117630	Solyc03g093120	-0.999937
Solyc01g098590	Glucoheptulose	-0.999937
Solyc03g043700	Solyc05g005910	-0.999937
Solyc04g063350	Solyc05g005910	-0.999937
Solyc02g092820	Solyc05g005170	-0.999936
Solyc03g116890	Solyc09g066410	-0.999936
Solyc10g006130	Solyc08g021820	-0.999936
Solyc06g060760	Solyc03g006250	-0.999936
Solyc04g072020	N_Caffeoyl_Putrescine	-0.999936
Solyc02g089350	Esculeoside_B	-0.999936
Solyc07g008630	Solyc05g005910	-0.999936
Solyc02g071820	skin_resistance	-0.999936
Solyc12g007030	Solyc01g105050	-0.999936
Solyc09g008280	Solyc01g107400	-0.999936
Solyc12g055930	Solyc08g082990	-0.999935
Solyc05g054890	Solyc11g073010	-0.999935
Solyc02g071220	tomato_odour	-0.999935
Solyc07g051840	Solyc06g072550	-0.999935
Solyc10g076360	Solyc08g066100	-0.999935
Solyc08g082180	Solyc06g074670	-0.999934
Solyc01g081250	Solyc01g095070	-0.999934
Solyc07g014670	Solyc03g118810	-0.999933
Solyc08g062960	Solyc03g093130	-0.999933
Solyc05g013280	Solyc09g082270	-0.999933
Solyc03g097600	Solyc01g006170	-0.999932
Solyc07g008560	Feruloyl_Quinic_Acid	-0.999932
Solyc02g091140	Solyc04g081930	-0.999932
Solyc04g071030	4_O_b_D_Glucosyl_cis_p_Coumaric_Acid	-0.999932
Solyc08g066210	Solyc01g086800	-0.999932
Solyc01g100390	Valine_Norvaline	-0.999932
Solyc03g083470	Solyc01g006170	-0.999932
Solyc10g076360	Proline	-0.999931
Solyc09g092690	Solyc02g079950	-0.999931
Solyc10g076510	Solyc02g087110	-0.999931
Solyc12g008840	Solyc05g052340	-0.999931
Solyc11g071610	Solyc07g053050	-0.99993
Solyc01g108800	Solyc09g090730	-0.99993
Solyc08g006320	Solyc03g118810	-0.99993
Solyc01g095970	Bis_Dihydro_Caffeoyl_Spermine	-0.99993
Solyc06g075650	Dehydro_Tomatine	-0.99993
Solyc10g080940	Solyc04g008500	-0.99993
Solyc02g071820	N5_N10_Formyl_Tetrahydro_Folic_Acid	-0.999929
Solyc12g008840	Solyc06g060690	-0.999929
Solyc06g062540	Solyc10g017980	-0.999929
Solyc03g123630	Solyc02g079950	-0.999929
Solyc12g011030	2_Nonaprenyl_6_Methoxy_1_4_Benzoquinol	-0.999928
Solyc05g007120	Solyc04g077470	-0.999928
Solyc12g008430	Solyc07g066230	-0.999928
Solyc12g014430	Naringenin_7_O_Glucoside	-0.999928
Solyc05g013580	Solyc07g062500	-0.999928
Solyc12g006020	Solyc06g060110	-0.999928
Solyc08g078850	tomato_odour	-0.999928
Solyc01g086960	Solyc01g079300	-0.999928
Solyc01g086960	Solyc11g069940	-0.999928
Solyc10g005060	Solyc08g006730	-0.999927
Solyc06g064940	Solyc08g008370	-0.999927
Solyc11g066890	Solyc01g067380	-0.999927
Solyc04g008200	Feruloyl_Putrescine	-0.999927
Solyc06g064940	Solyc01g095630	-0.999927
Solyc05g007120	Solyc09g075820	-0.999927
Solyc07g051840	Solyc02g071820	-0.999926
Solyc12g017240	2_Nonaprenyl_6_Methoxy_1_4_Benzoquinol	-0.999926
Solyc08g067410	Solyc01g099410	-0.999926
Solyc09g008280	Solyc07g006880	-0.999926
Solyc04g016470	Glucuronic_Acid_Galacturonic_Acid	-0.999926
Solyc07g064660	Solyc01g081600	-0.999926
Solyc01g010480	Solyc02g078210	-0.999925
Solyc09g011650	Solyc07g009500	-0.999925
Solyc09g018280	Solyc03g005820	-0.999925
Solyc06g075650	flouriness	-0.999925
Solyc10g086280	Solyc09g092690	-0.999925
Solyc12g008500	Solyc01g006170	-0.999925
Solyc00g095860	1_Methyl_L_histidine	-0.999925
Solyc01g100390	Glycine_Betaine	-0.999924
Solyc05g015350	Xylose_Arabinose	-0.999924
Sorbitol_Mannitol	flouriness	-0.999923
Solyc02g071620	Solyc03g080100	-0.999923
Solyc08g060920	Solyc05g016380	-0.999923
Solyc03g123620	Solyc02g089620	-0.999923
Solyc06g068440	Solyc02g062550	-0.999923
Solyc11g061980	Solyc01g081600	-0.999923
Solyc04g079300	Feruloyl_Quinic_Acid	-0.999923
Solyc05g013280	GlyceroPhosphocholine	-0.999922
Solyc02g087350	Solyc03g116890	-0.999922
Solyc02g070280	Solyc10g050160	-0.999921
Solyc06g072550	N5_N10_Formyl_Tetrahydro_Folic_Acid	-0.999921
Solyc07g026650	Solyc10g076360	-0.999921
Solyc09g092690	Hydroxyproline	-0.99992
Solyc12g008500	K_Rha_gal_glu__kaempferol_3_O_rutinoside_7_O_glucoside_	-0.99992
Solyc12g010540	Solyc03g123630	-0.99992
Solyc11g068710	Solyc05g008820	-0.99992
Solyc09g015080	Solyc09g065200	-0.99992
Solyc09g011650	Solyc07g063230	-0.99992
Solyc12g005680	Pantothenic_Acid	-0.99992
Solyc01g098590	Solyc06g075610	-0.99992
Solyc11g068710	saltiness	-0.999919
Solyc12g005340	Solyc05g053620	-0.999919
Solyc02g071620	Solyc06g054260	-0.999919
Solyc04g071480	Esculeoside_B	-0.999918
Solyc01g103650	N5_N10_Formyl_Tetrahydro_Folic_Acid	-0.999918
Dehydro_Tomatine	Sorbitol_Mannitol	-0.999918
Solyc11g011180	Solyc06g062920	-0.999918
Solyc02g082910	Solyc05g050010	-0.999917
Solyc06g074530	Glyceric_Acid_2_Phosphate_Glyceric_Acid_3_Phosphate	-0.999917
Solyc01g095070	Solyc10g080690	-0.999917
Solyc04g011350	Solyc07g066230	-0.999917
Solyc01g081600	tomato_flavour_	-0.999917
Solyc05g007950	Solyc07g006500	-0.999917
Solyc06g072550	Solyc07g054490	-0.999916
Solyc01g008550	Solyc01g108800	-0.999916
Solyc10g055680	Solyc09g011650	-0.999916
Solyc07g014670	Solyc01g099620	-0.999916
Solyc01g108800	Solyc07g047980	-0.999916
Solyc10g052880	Kaempferol_Hexose_Deoxyhexose_Pentose	-0.999916
Solyc03g026220	flouriness	-0.999916
Solyc09g092690	Solyc01g099880	-0.999916
Solyc10g052880	Solyc08g005010	-0.999916
Solyc02g072080	Solyc01g006170	-0.999915
Solyc03g044900	Solyc01g106060	-0.999915
Solyc10g047030	Solyc11g010100	-0.999915
Solyc09g015080	Solyc02g030100	-0.999915
Solyc09g083060	Tri_Caffeoyl_Quinic_Acid	-0.999915
Solyc02g086530	Solyc01g107170	-0.999915
Solyc05g008220	Solyc05g051850	-0.999915
Solyc07g008520	Solyc05g007930	-0.999915
Solyc10g085590	tomato_flavour_	-0.999915
Solyc06g060230	Solyc02g081120	-0.999915
Solyc12g099120	Solyc03g007530	-0.999914
Solyc05g007170	Kaempferol_O_Glucoside_Quercetin_3_O_rhamnoside	-0.999914
Solyc02g089440	Solyc10g050160	-0.999914
Solyc08g007770	Solyc01g073660	-0.999914
Solyc03g115900	Solyc01g107390	-0.999914
Solyc05g008940	Pyridoxine_5_Beta_D_Glucoside	-0.999913
Solyc01g108240	Cysteine	-0.999913
Solyc07g049290	N_Caffeoyl_Putrescine	-0.999913
Solyc08g068600	1_4_Di_Caffeoyl_Quinic_Acid	-0.999913
Solyc08g062960	Solyc05g013580	-0.999913
Solyc03g083470	K_Rha_gal_glu__kaempferol_3_O_rutinoside_7_O_glucoside_	-0.999912
Solyc07g014670	Solyc02g030100	-0.999912
Solyc06g062670	Solyc04g008200	-0.999912
Solyc03g097500	Solyc05g007170	-0.999912
Solyc08g014000	Tomatidine	-0.999912
Solyc06g062540	Caffeic_Acid	-0.999911
Solyc01g009870	Solyc05g005170	-0.999911
Solyc04g074680	Solyc07g006880	-0.999911
Solyc02g090380	Alpha_Chaconine	-0.999911
Solyc12g055730	Solyc04g074420	-0.999911
Solyc10g006660	Solyc12g008350	-0.999911
Solyc07g008560	Solyc05g053620	-0.999911
Solyc10g083440	Tris_Dihydro_Caffeoyl_Spermine	-0.999911
Solyc03g026220	Dehydro_Tomatine	-0.99991
Solyc04g072000	Solyc09g018280	-0.99991
Anthranilic_Acid	Raffinose_Melezitose	-0.99991
Solyc06g035620	Solyc11g061980	-0.999909
Solyc01g091590	Feruloyl_Quinic_Acid	-0.999909
Solyc02g091140	Solyc07g063850	-0.999909
Solyc08g078850	Solyc10g047030	-0.999909
Solyc07g008520	Solyc06g063280	-0.999908
Solyc03g097920	Solyc08g066210	-0.999908
Solyc02g070280	Pantothenic_Acid	-0.999908
Solyc08g066840	4_O_b_D_Glucosyl_cis_p_Coumaric_Acid	-0.999907
Solyc02g071820	Solyc07g054490	-0.999907
Solyc11g011180	Solyc03g117630	-0.999907
d_Tomatine	Cysteine	-0.999907
Solyc11g066890	Solyc08g062680	-0.999907
Solyc07g014670	Solyc09g065200	-0.999907
Solyc10g083880	Solyc12g099120	-0.999907
Solyc06g035620	Solyc07g064660	-0.999906
Solyc11g044910	Alpha_Solanine	-0.999906
Solyc03g123630	Solyc06g063370	-0.999906
Solyc12g005680	Solyc10g050160	-0.999906
Solyc10g006130	Solyc03g034220	-0.999906
Solyc10g086380	Solyc05g050130	-0.999906
Solyc11g066890	Cinnamic_Aldehyde	-0.999905
Solyc07g026650	Solyc02g093590	-0.999905
Solyc03g031620	Solyc01g100390	-0.999905
Solyc07g052380	Solyc04g077980	-0.999904
Solyc01g065530	Solyc01g108800	-0.999904
Solyc02g087350	saltiness	-0.999904
Solyc04g078550	Solyc01g058670	-0.999904
Solyc02g087350	Solyc05g008820	-0.999904
Solyc01g086960	Solyc03g096250	-0.999903
Solyc04g014830	Solyc06g051940	-0.999903
Solyc06g060110	Solyc04g009990	-0.999903
Solyc03g123620	Pantothenic_Acid	-0.999903
Solyc12g008430	C15H12O5_A_C9H12O8__hexose_malonyl_	-0.999903
Solyc10g006130	Threonine_Homoserine	-0.999903
Solyc04g072900	Solyc08g082250	-0.999903
Solyc01g109110	1_4_Di_Caffeoyl_Quinic_Acid	-0.999903
Solyc01g091520	Peonidin_3_O_Glucoside	-0.999902
Solyc05g007120	Solyc05g054890	-0.999902
Solyc12g007030	Solyc01g107980	-0.999902
Solyc09g091510	Solyc07g006880	-0.999902
Solyc04g005040	Solyc01g090350	-0.999902
Solyc05g007930	Solyc05g056540	-0.999902
Solyc11g069940	Solyc12g044900	-0.999901
Solyc02g071220	Solyc10g047030	-0.999901
Solyc01g107090	Solyc07g006370	-0.9999
Solyc11g008010	Solyc03g123630	-0.9999
Solyc03g032150	N_Caffeoyl_Putrescine	-0.9999
Solyc07g064660	5_Oxoproline	-0.9999
Solyc08g005050	Solyc02g093590	-0.9999
Solyc02g089770	Tryptamine	-0.9999
Solyc07g066310	Solyc01g100390	-0.9999
Solyc02g089440	Pantothenic_Acid	-0.9999
Solyc00g095860	Solyc07g056190	-0.999899
Solyc10g083860	Solyc06g066370	-0.999899
Solyc01g005760	Solyc04g051690	-0.999899
Solyc00g007110	Tris_Dihydro_Caffeoyl_Spermine	-0.999899
Solyc07g053230	Solyc05g005280	-0.999899
Solyc06g075650	Solyc08g006110	-0.999898
Solyc09g090130	Tryptamine	-0.999898
Solyc10g051020	Solyc10g084000	-0.999898
Solyc00g095860	Solyc09g007900	-0.999898
Solyc08g028690	Solyc01g073660	-0.999898
Solyc04g063350	Caffeic_Acid	-0.999897
Solyc09g090070	skin_resistance	-0.999897
Solyc11g061980	5_Oxoproline	-0.999897
Solyc04g008100	Solyc01g010480	-0.999897
Solyc08g005010	Solyc04g040130	-0.999897
Solyc01g108860	Malvidin_3_Caffeoyl_Rutinoside_5_O_Glucoside	-0.999897
Solyc04g040130	Kaempferol_Hexose_Deoxyhexose_Pentose	-0.999896
Solyc06g062670	Solyc02g089440	-0.999896
Solyc08g082180	Solyc01g007020	-0.999895
Solyc08g079090	Tryptamine	-0.999894
Solyc05g052040	Solyc01g006170	-0.999894
Solyc07g064660	Solyc02g089640	-0.999894
Solyc05g052040	Solyc08g042000	-0.999893
Solyc07g049550	Alpha_Chaconine	-0.999893
Solyc05g007120	Solyc05g015850	-0.999893
Solyc09g018280	Solyc03g093110	-0.999892
Solyc11g010500	Solyc12g099120	-0.999891
Solyc07g063850	Solyc02g082670	-0.999891
Solyc11g044880	Solyc07g053050	-0.999891
Solyc03g123630	Solyc01g105030	-0.99989
Solyc09g010210	Cysteine	-0.99989
Solyc12g011030	tomato_flavour_	-0.99989
Solyc11g061980	Solyc02g089640	-0.99989
Solyc12g098580	Solyc10g076510	-0.99989
Solyc10g083290	Kaempferol_O_Glucoside_Quercetin_3_O_rhamnoside	-0.999889
Solyc02g084890	Glucoheptulose	-0.999888
Solyc01g005160	Kaempferol_O_Glucoside_Quercetin_3_O_rhamnoside	-0.999888
Solyc03g123620	Solyc10g050160	-0.999888
Solyc07g064660	Solyc03g098010	-0.999887
Solyc12g017240	tomato_flavour_	-0.999887
Solyc03g111730	Solyc06g048630	-0.999887
Solyc02g070280	Solyc06g062670	-0.999887
Solyc02g094400	Solyc07g006500	-0.999887
Solyc03g097500	Solyc10g083290	-0.999887
Solyc02g071220	Solyc04g072900	-0.999887
Solyc09g082670	Solyc02g087110	-0.999887
Solyc09g066410	saltiness	-0.999887
Solyc12g008500	Solyc12g056930	-0.999886
Solyc05g008820	Solyc09g066410	-0.999886
Solyc08g066600	Solyc08g082990	-0.999886
Solyc02g070280	Solyc02g089620	-0.999886
Solyc03g097500	Solyc01g005160	-0.999886
Solyc07g051840	Solyc09g090070	-0.999886
Solyc08g008280	Solyc01g108800	-0.999886
Solyc07g014670	Solyc11g011440	-0.999885
Solyc03g025410	Solyc03g044910	-0.999885
Solyc08g082250	Solyc10g047030	-0.999885
Solyc06g008300	Kaempferol_O_Glucoside_Quercetin_3_O_rhamnoside	-0.999885
Solyc05g056170	Malvidin_3_Caffeoyl_Rutinoside_5_O_Glucoside	-0.999885
Solyc11g061980	Solyc03g098010	-0.999884
Solyc11g008820	Solyc01g091590	-0.999884
Solyc09g008240	Spermine	-0.999883
Solyc06g062920	Solyc03g093120	-0.999883
Solyc01g095620	Esculeoside_B	-0.999883
Asparagine	Alpha_Chaconine	-0.999883
Solyc08g007460	Solyc06g075610	-0.999883
Solyc02g088180	Solyc09g092690	-0.999883
Solyc06g062670	Solyc02g079220	-0.999882
Solyc04g074420	Solyc03g007530	-0.999882
Solyc03g097500	Solyc06g008300	-0.999882
Solyc06g064940	Solyc05g007950	-0.999882
Solyc04g078290	Solyc05g006360	-0.999882
Solyc10g006660	Alpha_Chaconine	-0.999882
Solyc07g063110	Solyc11g044910	-0.999882
Solyc08g013670	Solyc05g005280	-0.999881
Solyc03g123630	Solyc04g071780	-0.999881
Solyc04g011350	Solyc08g006110	-0.999881
Solyc08g067610	Solyc07g009500	-0.999881
Solyc01g079620	Solyc05g013280	-0.999881
Solyc01g103920	Raffinose_Melezitose	-0.99988
Solyc08g079700	Solyc09g083060	-0.99988
Solyc08g066260	Solyc06g068940	-0.99988
C15H12O5_A_C9H12O8__hexose_malonyl_	Sorbitol_Mannitol	-0.999879
Solyc05g015350	Solyc11g007990	-0.999879
Solyc09g018280	Solyc07g063770	-0.999879
Solyc12g099120	Solyc12g055730	-0.999879
Solyc01g079200	Solyc05g006360	-0.999879
Solyc12g014430	Solyc08g062680	-0.999879
Solyc10g083860	Solyc03g093120	-0.999878
Solyc09g018280	Solyc02g082450	-0.999878
Solyc04g072900	Solyc08g078850	-0.999878
Solyc06g068940	turgidity	-0.999878
Solyc09g008240	N_Caffeoyl_Putrescine	-0.999878
Solyc08g006930	Glucuronic_Acid_Galacturonic_Acid	-0.999878
Solyc12g056930	Solyc03g083470	-0.999877
Solyc01g007990	Naringenin_Chalcone_Hexose	-0.999877
Solyc04g008500	Solyc01g068080	-0.999877
Solyc02g089620	Solyc02g089440	-0.999877
Solyc04g063350	Solyc10g017980	-0.999877
Solyc09g057630	Solyc07g053050	-0.999877
Solyc01g108800	Solyc06g076020	-0.999877
Solyc09g011520	Solyc08g042000	-0.999876
Solyc08g060920	Glyceric_Acid_2_Phosphate_Glyceric_Acid_3_Phosphate	-0.999875
Solyc03g123630	Solyc06g074200	-0.999875
Solyc07g052380	Solyc03g032150	-0.999875
Solyc04g014830	Solyc07g066260	-0.999875
Solyc12g056600	Peonidin_3_O_Glucoside	-0.999874
Solyc10g085590	2_Nonaprenyl_6_Methoxy_1_4_Benzoquinol	-0.999873
Solyc10g083880	Solyc04g074420	-0.999873
Solyc12g044900	Solyc03g096250	-0.999873
Solyc06g036290	Apigenin_6_8_Di_Galactoside	-0.999873
Solyc06g036290	Kaempferol_3_O_rutinoside	-0.999873
Solyc02g094000	Raffinose_Melezitose	-0.999872
Solyc06g060620	Solyc03g080180	-0.999872
Solyc03g123630	Lysine	-0.999871
Solyc03g120110	1_Caffeoyl_1_b_D_Glucose	-0.999871
Solyc04g077980	N_Caffeoyl_Putrescine	-0.99987
Solyc03g026220	C15H12O5_A_C9H12O8__hexose_malonyl_	-0.99987
Solyc01g095630	Solyc07g006500	-0.999869
Solyc01g067380	Cysteine	-0.999869
Solyc02g072080	Solyc08g042000	-0.999869
Solyc10g075150	Malvidin_3_Caffeoyl_Rutinoside_5_O_Glucoside	-0.999869
Solyc07g006220	Solyc08g042000	-0.999869
Solyc04g016470	Solyc03g044910	-0.999869
Solyc06g076040	N5_N10_Formyl_Tetrahydro_Folic_Acid	-0.999869
Solyc07g006500	Solyc08g008370	-0.999869
Solyc10g038080	Kaempferol_Hexose_Deoxyhexose_Hex_C9H6O2	-0.999868
Solyc10g083860	Solyc03g097050	-0.999868
Solyc06g066730	Kukokamine_C	-0.999868
Solyc06g074530	Solyc05g016380	-0.999868
Solyc11g008820	Solyc04g079300	-0.999868
Solyc03g116890	colour_uniformity	-0.999867
Solyc03g123630	Solyc07g052980	-0.999865
Valine_Norvaline	Alpha_Solanine	-0.999865
Solyc05g050130	Phosphatidylcholine	-0.999864
Solyc09g015080	Solyc03g026220	-0.999864
Solyc01g111970	Solyc10g047030	-0.999864
Solyc10g084000	Solyc01g107170	-0.999864
Solyc11g069940	Solyc10g084400	-0.999864
Solyc09g098030	Solyc00g095860	-0.999864
Solyc02g083860	Bis_Dihydro_Caffeoyl_Spermine	-0.999864
Solyc03g121400	Solyc01g108800	-0.999864
Solyc07g053740	Solyc11g011920	-0.999863
Raffinose_Melezitose	juiciness	-0.999862
Solyc06g060110	Solyc01g073660	-0.999862
Solyc07g053050	Solyc06g083140	-0.999862
Solyc09g090070	Solyc07g054490	-0.999862
Solyc04g081930	Solyc02g082670	-0.999862
Solyc12g005940	Solyc03g120110	-0.999861
Solyc12g008430	Dehydro_Tomatine	-0.999861
Solyc05g052340	Tris_Dihydro_Caffeoyl_Spermine	-0.999861
Solyc06g062920	Solyc06g066370	-0.999861
Solyc11g008820	Solyc02g089900	-0.999861
Solyc10g009550	Solyc05g005280	-0.99986
Solyc04g077440	Tartric_Acid	-0.99986
Solyc06g068460	Solyc03g044900	-0.99986
Solyc09g090070	1_4_Di_Caffeoyl_Quinic_Acid	-0.99986
Solyc06g075370	Solyc06g064940	-0.99986
Solyc04g009900	Solyc08g078190	-0.999859
Solyc06g060690	Tris_Dihydro_Caffeoyl_Spermine	-0.999859
Solyc06g075650	Solyc07g066230	-0.999859
Solyc10g006130	Solyc11g020230	-0.999858
Solyc01g079620	Solyc01g087580	-0.999858
Solyc08g005010	Solyc06g036290	-0.999858
Solyc05g007950	4_O_b_D_Glucosyl_cis_p_Coumaric_Acid	-0.999858
Solyc02g082670	Solyc02g070110	-0.999858
Solyc06g036290	Kaempferol_Hexose_Deoxyhexose_Pentose	-0.999858
Solyc12g098580	Solyc05g051660	-0.999858
Solyc02g093590	Solyc02g093910	-0.999857
Solyc10g076360	Solyc10g009060	-0.999856
Solyc12g008840	Solyc12g057160	-0.999856
Solyc11g010500	Solyc04g074420	-0.999855
Solyc09g015080	Sorbitol_Mannitol	-0.999855
Glycine_Betaine	Alpha_Solanine	-0.999854
Solyc12g008430	flouriness	-0.999854
Solyc01g095970	tomato_odour	-0.999854
Solyc05g051400	Solyc05g007930	-0.999853
Solyc08g062960	Solyc09g083060	-0.999853
Solyc08g014000	C15H12O5_A_C9H12O8__hexose_malonyl_	-0.999852
Solyc12g014430	Solyc01g067380	-0.999852
Solyc06g068440	Solyc02g079220	-0.999852
Solyc05g015850	Solyc11g073010	-0.999852
Solyc11g066890	Naringenin_7_O_Glucoside	-0.999851
Solyc01g006550	Caffeic_Acid	-0.999851
Solyc04g014830	Solyc03g051790	-0.999851
Solyc05g053620	Solyc05g051240	-0.99985
Solyc01g108240	Solyc11g066890	-0.99985
Solyc05g013580	Tri_Caffeoyl_Quinic_Acid	-0.99985
Solyc09g007770	Solyc05g015350	-0.999849
Solyc11g011440	Solyc03g115930	-0.999849
Solyc01g096320	Ribose_5_Phosphate	-0.999849
Solyc12g056600	Solyc06g063280	-0.999849
Solyc05g056170	Solyc02g087110	-0.999849
Solyc10g006130	Solyc12g014630	-0.999849
Solyc10g006130	phytoene	-0.999849
Solyc10g006130	phytofluene	-0.999849
Solyc10g006130	9_9__di_cis_z_carotene	-0.999849
Solyc10g006130	ubiquinone	-0.999849
Solyc03g113420	Solyc05g005280	-0.999848
Solyc12g057160	Solyc01g079480	-0.999848
Solyc07g008630	Sucrose_Maltose_Isomalose_Trehalose	-0.999848
Solyc08g066840	Solyc10g017980	-0.999848
Solyc09g082550	Solyc10g084000	-0.999847
Solyc01g007990	a_Tomatine	-0.999847
Solyc09g082670	Malvidin_3_Caffeoyl_Rutinoside_5_O_Glucoside	-0.999846
Solyc08g042000	Solyc03g097600	-0.999846
Solyc08g066100	red_colour	-0.999846
Solyc08g066840	Solyc07g006500	-0.999846
Solyc10g006130	Solyc07g007760	-0.999846
Solyc03g043700	Sucrose_Maltose_Isomalose_Trehalose	-0.999846
Solyc12g013580	Solyc05g016380	-0.999845
Solyc05g007770	Solyc10g006130	-0.999844
Solyc08g006110	Cysteine	-0.999844
Solyc07g049290	Spermine	-0.999844
Solyc11g068710	Alpha_Chaconine	-0.999843
Solyc01g005760	Solyc05g051850	-0.999843
Solyc10g006130	Solyc12g094610	-0.999843
Solyc02g086530	Solyc10g051020	-0.999843
Solyc05g005280	Solyc03g005020	-0.999843
Solyc09g005260	Solyc07g008630	-0.999842
Solyc04g051360	Adenosine	-0.999842
Solyc11g066890	d_Tomatine	-0.999842
Solyc08g062680	Cysteine	-0.999842
Solyc02g070280	Calystegine_A3	-0.999842
Solyc12g056930	Solyc09g042740	-0.999842
Solyc10g055760	Pyridoxine_5_Beta_D_Glucoside	-0.999841
Proline	red_colour	-0.999841
Solyc06g035620	Solyc10g086380	-0.999841
Solyc05g053290	Malvidin_3_Caffeoyl_Rutinoside_5_O_Glucoside	-0.999841
Solyc02g087350	Solyc05g015350	-0.999841
Solyc09g005260	Solyc03g043700	-0.99984
Solyc09g092690	Naringenin_C3H7O2NS	-0.99984
Solyc05g006310	Solyc02g062550	-0.99984
Solyc07g064660	Solyc05g050130	-0.99984
Solyc03g097920	Solyc12g089210	-0.99984
Solyc10g052880	Solyc07g054490	-0.99984
Solyc03g097500	Solyc08g067610	-0.999839
Solyc09g075330	Solyc06g060250	-0.999839
Solyc10g006130	Solyc09g005080	-0.999838
Solyc03g120260	Solyc07g062500	-0.999838
Solyc03g116890	Xylose_Arabinose	-0.999837
Solyc11g011180	Solyc10g083860	-0.999837
Solyc02g093590	Solyc11g008680	-0.999837
Solyc06g009290	Tris_Dihydro_Caffeoyl_Spermine	-0.999836
Solyc08g067610	Kaempferol_O_Glucoside_Quercetin_3_O_rhamnoside	-0.999836
Solyc11g061980	Solyc05g050130	-0.999836
Solyc04g082630	Solyc07g062500	-0.999836
Solyc07g063110	Valine_Norvaline	-0.999836
Solyc11g010500	Solyc08g005050	-0.999835
Solyc03g121400	Solyc10g083860	-0.999835
Solyc08g067410	Solyc03g007890	-0.999835
Solyc02g093590	Citric_Acid	-0.999835
Solyc00g095860	Tyrosine	-0.999834
Solyc01g108860	Solyc02g087110	-0.999834
Solyc06g075650	Solyc09g010210	-0.999834
Solyc08g042000	Solyc07g056000	-0.999833
Solyc06g060230	Solyc06g060620	-0.999833
Solyc04g011350	Solyc10g076360	-0.999833
Solyc02g090380	saltiness	-0.999832
Solyc02g087110	Solyc06g048630	-0.999832
Solyc02g090380	Solyc05g008820	-0.999831
Solyc07g063770	Feruloyl_Quinic_Acid	-0.999831
Solyc02g089440	Calystegine_A3	-0.999831
Solyc03g111730	Solyc09g082670	-0.999831
Solyc10g084400	Solyc03g096250	-0.999831
Solyc10g006130	Solyc12g006450	-0.999831
Solyc04g040130	Apigenin_6_8_Di_Galactoside	-0.99983
Solyc04g040130	Kaempferol_3_O_rutinoside	-0.99983
Solyc03g093540	Glucoheptulose	-0.99983
Solyc01g108800	Solyc03g097050	-0.99983
Solyc08g066210	Calystegine_A3	-0.999829
Solyc12g014430	Solyc09g010210	-0.999828
Solyc11g066720	Tryptamine	-0.999828
Solyc03g031620	Alpha_Solanine	-0.999828
Solyc02g080640	Solyc12g088240	-0.999828
Solyc02g062550	Kaempferol_Hexose_Deoxyhex_Hexose_C10H8O3	-0.999827
Solyc10g017980	Solyc01g006550	-0.999827
Solyc11g008820	Solyc01g081310	-0.999827
Solyc04g072020	Solyc07g052380	-0.999826
Solyc03g120110	Kaempferol_O_Glucoside_Quercetin_3_O_rhamnoside	-0.999826
Solyc03g097030	Solyc08g082990	-0.999825
Solyc08g066250	Solyc10g080690	-0.999825
Solyc03g096380	Glucoheptulose	-0.999825
Solyc02g086300	Sucrose_Maltose_Isomalose_Trehalose	-0.999825
Solyc10g038080	Solyc05g005910	-0.999825
Solyc09g092690	Phenilalanine	-0.999824
Solyc07g063110	Glycine_Betaine	-0.999824
Solyc12g099120	Solyc02g093590	-0.999823
Solyc08g066840	Caffeic_Acid	-0.999823
Solyc04g051690	sourness	-0.999823
Solyc03g097500	Solyc03g120110	-0.999823
Solyc09g065200	Solyc03g115930	-0.999822
Solyc03g097440	Solyc08g076390	-0.999822
Solyc05g005280	Solyc09g008170	-0.999822
Solyc01g100200	Solyc05g005280	-0.999821
Solyc10g054010	Glucoheptulose	-0.99982
Solyc10g083860	Solyc06g076020	-0.99982
Solyc09g090900	Solyc07g009530	-0.99982
Solyc09g005260	Solyc02g086300	-0.999819
Solyc08g060920	Dihydroxy_Tomatine	-0.999819
Solyc04g077440	Naringenin_Chalcone_Hexose	-0.999818
Solyc05g015350	Solyc09g066410	-0.999818
Solyc01g079620	Solyc08g007770	-0.999818
Solyc04g009900	Tomatidine	-0.999818
Solyc12g009480	Solyc01g006170	-0.999818
Solyc12g008840	Solyc00g007110	-0.999817
Solyc06g062540	4_O_b_D_Glucosyl_cis_p_Coumaric_Acid	-0.999817
Solyc01g095080	Glucoheptulose	-0.999816
Solyc03g005100	Esculeoside_B	-0.999815
Solyc03g093110	Feruloyl_Quinic_Acid	-0.999815
Solyc06g068440	Solyc04g008200	-0.999815
Solyc02g030100	Solyc03g115930	-0.999815
Solyc10g083880	Solyc08g005050	-0.999815
Solyc06g005170	Raffinose_Melezitose	-0.999814
Solyc02g084570	Solyc03g121920	-0.999814
Solyc04g077440	red_colour	-0.999814
Solyc03g098010	Phosphatidylcholine	-0.999812
Solyc02g086300	Solyc05g006360	-0.999812
Solyc04g077050	Solyc05g050010	-0.999812
Solyc07g051840	Solyc10g052880	-0.999811
Solyc07g066230	Proline	-0.999811
Solyc04g005040	Solyc07g065920	-0.999811
Tomatidine	Sorbitol_Mannitol	-0.999811
Solyc04g011350	d_Tomatine	-0.99981
Mevalonic_Acid	Raffinose_Melezitose	-0.999809
Solyc06g008300	1_Caffeoyl_1_b_D_Glucose	-0.999809
Solyc11g007990	Solyc05g008820	-0.999809
Solyc06g061030	Solyc01g006170	-0.999809
Solyc10g006130	Arginine	-0.999809
Solyc12g011370	Solyc03g044910	-0.999809
Solyc11g007990	saltiness	-0.999808
Solyc02g062550	Feruloyl_Putrescine	-0.999808
Solyc06g075650	Solyc01g067380	-0.999808
Solyc07g049550	saltiness	-0.999808
Solyc08g042000	Solyc12g049030	-0.999808
Solyc02g092790	Solyc08g006930	-0.999807
Solyc12g056930	Solyc04g071480	-0.999807
Solyc04g082140	Solyc06g011350	-0.999807
Solyc07g049550	Solyc05g008820	-0.999807
Solyc02g090310	Solyc01g105050	-0.999806
Solyc11g011920	Solyc07g063930	-0.999806
Solyc12g008350	Mevalonic_Acid	-0.999806
Solyc07g066230	Solyc08g066100	-0.999806
Solyc01g104950	Raffinose_Melezitose	-0.999806
Solyc02g071820	1_4_Di_Caffeoyl_Quinic_Acid	-0.999806
Solyc06g060760	Thiamine	-0.999805
Solyc11g011180	Fructose_Galactose_Glucose_Inositol_Mannose	-0.999805
Solyc01g005160	1_Caffeoyl_1_b_D_Glucose	-0.999805
Solyc03g116890	Solyc09g005080	-0.999805
Solyc02g089640	Phosphatidylcholine	-0.999804
Solyc02g082260	Adenosine	-0.999804
Solyc04g072760	Solyc11g072530	-0.999804
Solyc12g089210	Solyc01g086800	-0.999804
Solyc01g107390	Solyc08g076390	-0.999804
Solyc07g052980	Solyc01g100390	-0.999804
Solyc04g077470	Solyc10g050160	-0.999803
Solyc08g005050	Solyc03g007530	-0.999803
Solyc10g083290	1_Caffeoyl_1_b_D_Glucose	-0.999803
Solyc08g007970	Solyc05g050010	-0.999802
Solyc10g006130	Solyc07g007590	-0.999802
Solyc09g090730	Spermine	-0.999802
Solyc08g014000	Dehydro_Tomatine	-0.999802
Solyc01g108240	Solyc04g011350	-0.999802
Solyc03g026280	Glucoheptulose	-0.999801
Solyc05g052240	Solyc01g107400	-0.999801
Solyc03g006250	Solyc04g009990	-0.999801
Solyc04g071030	skin_resistance	-0.9998
Solyc10g017980	Solyc02g094400	-0.9998
Solyc10g050160	Solyc09g075820	-0.9998
Solyc03g097920	Solyc03g093080	-0.9998
Solyc11g072310	Solyc03g044910	-0.9998
Solyc03g026220	Tomatidine	-0.999799
Solyc11g008820	Solyc07g064820	-0.999799
Solyc03g116890	Solyc12g094610	-0.999799
Solyc05g050130	Pyridoxine_5_Beta_D_Glucoside	-0.999799
Solyc10g084280	Solyc03g080100	-0.999798
Solyc12g005940	Solyc07g056000	-0.999798
Solyc01g081250	Solyc08g066250	-0.999798
Solyc11g008820	Solyc02g062340	-0.999798
Solyc01g095630	4_O_b_D_Glucosyl_cis_p_Coumaric_Acid	-0.999798
Solyc03g093110	Solyc06g075610	-0.999798
Solyc12g005940	Solyc06g008300	-0.999797
Solyc08g066100	Tartric_Acid	-0.999797
Solyc08g008370	4_O_b_D_Glucosyl_cis_p_Coumaric_Acid	-0.999797
Solyc10g052880	Solyc05g006360	-0.999796
Solyc03g119250	Solyc06g075610	-0.999796
Solyc10g052880	skin_resistance	-0.999796
Solyc01g100390	Lysine	-0.999796
Solyc10g006130	Solyc06g076750	-0.999796
Solyc09g042740	K_Rha_gal_glu__kaempferol_3_O_rutinoside_7_O_glucoside_	-0.999795
5_Oxoproline	Phosphatidylcholine	-0.999795
Solyc01g079620	Solyc08g028690	-0.999795
Solyc07g066230	Cysteine	-0.999795
Solyc03g031620	Solyc07g063110	-0.999795
Solyc03g113430	Solyc01g100460	-0.999795
Asparagine	saltiness	-0.999794
Solyc08g014000	flouriness	-0.999793
Solyc05g008820	Asparagine	-0.999793
Solyc02g090030	Solyc09g092690	-0.999793
Solyc02g093590	Solyc09g007860	-0.999793
Solyc12g005940	Solyc01g005160	-0.999792
Solyc06g072550	1_4_Di_Caffeoyl_Quinic_Acid	-0.999792
Proline	Tartric_Acid	-0.999791
Solyc06g074200	Solyc01g100390	-0.999791
Solyc12g005940	Solyc10g083290	-0.999791
Solyc03g123620	Solyc01g086800	-0.999791
Solyc09g011650	Solyc11g073010	-0.99979
Solyc05g006360	Solyc03g043700	-0.99979
Solyc04g071030	Solyc06g064940	-0.999789
Solyc07g056670	Solyc04g078090	-0.999789
Solyc01g008710	N5_N10_Formyl_Tetrahydro_Folic_Acid	-0.999789
Solyc06g009290	Solyc10g005060	-0.999789
Solyc07g026650	Solyc12g055730	-0.999788
Solyc03g083470	Solyc02g087190	-0.999788
Solyc03g117630	Solyc03g097050	-0.999787
Solyc10g086380	Solyc05g008940	-0.999787
Solyc07g008630	Solyc05g006360	-0.999787
Solyc11g071610	Solyc01g107170	-0.999787
Solyc07g056000	1_Caffeoyl_1_b_D_Glucose	-0.999785
Solyc09g018280	Solyc08g007460	-0.999785
Solyc03g111730	Solyc05g056170	-0.999785
Solyc01g095970	Solyc04g072900	-0.999785
Solyc07g051840	Solyc04g071030	-0.999785
Solyc09g010690	Alpha_Chaconine	-0.999785
Solyc08g066600	Solyc05g056540	-0.999785
Solyc09g075420	Solyc01g095070	-0.999783
Solyc04g071780	Solyc01g100390	-0.999783
Solyc05g050010	Solyc01g111260	-0.999782
Solyc01g107400	Ribose_5_Phosphate	-0.999782
Solyc04g078460	Solyc02g079220	-0.999782
Solyc04g077470	Pantothenic_Acid	-0.999782
Solyc07g006500	Solyc03g093140	-0.999782
Solyc04g008500	Kaempferol_Hexose_Deoxyhexose_Hex_C9H6O2	-0.999781
Solyc11g020230	Solyc03g116890	-0.999781
Solyc09g082550	Solyc06g063280	-0.999781
Solyc09g082550	Solyc02g086530	-0.999781
Solyc11g010500	Solyc02g093910	-0.999781
Solyc07g063770	Solyc06g075610	-0.99978
Solyc04g009990	Solyc06g008620	-0.99978
Solyc12g013580	Glyceric_Acid_2_Phosphate_Glyceric_Acid_3_Phosphate	-0.999779
Solyc02g093590	Solyc04g074420	-0.999779
Solyc09g075820	Pantothenic_Acid	-0.999779
Solyc04g051690	Solyc05g005460	-0.999778
Solyc08g068600	N5_N10_Formyl_Tetrahydro_Folic_Acid	-0.999778
Solyc08g079700	Solyc03g093130	-0.999778
Solyc04g078090	Solyc05g008780	-0.999778
Solyc04g008500	Solyc07g052380	-0.999777
Solyc12g008500	Solyc02g087190	-0.999776
Solyc02g071430	Solyc04g005040	-0.999776
Solyc02g079280	Solyc04g005040	-0.999776
Solyc06g082240	Solyc04g005040	-0.999776
Solyc08g008600	Solyc04g005040	-0.999776
Solyc09g090510	Solyc04g005040	-0.999776
Solyc04g078800	Solyc04g005040	-0.999776
Solyc03g113690	Solyc04g005040	-0.999776
Solyc04g005040	Solyc07g055490	-0.999776
Solyc04g005040	Solyc01g090360	-0.999776
Solyc04g005040	Solyc03g097870	-0.999776
Solyc04g005040	Solyc01g106620	-0.999776
Solyc04g005040	Solyc09g082340	-0.999776
Solyc05g053620	Solyc03g005820	-0.999776
Solyc02g089620	Solyc08g066210	-0.999776
Solyc06g075650	Solyc08g062680	-0.999775
Solyc05g051220	Naringenin_7_O_Glucoside	-0.999775
Solyc06g049070	Benzyl_Alcohol_hexose_pentose	-0.999775
Solyc09g092430	Solyc10g081970	-0.999775
Solyc08g007210	Solyc03g121920	-0.999774
Solyc10g009110	Solyc01g096420	-0.999774
Solyc02g082670	Solyc05g007640	-0.999773
Solyc10g006130	Solyc08g074480	-0.999773
Solyc09g007770	Solyc05g008820	-0.999772
Solyc01g091590	Solyc07g009530	-0.999772
Solyc05g055030	Solyc06g005280	-0.999772
Solyc06g062920	Solyc10g009110	-0.999772
Solyc02g094400	Caffeic_Acid	-0.999772
Solyc08g077230	Solyc07g009530	-0.999772
Naringenin_7_O_Glucoside	Cysteine	-0.999772
Solyc06g011350	Solyc09g061840	-0.999772
Solyc09g007770	saltiness	-0.999772
Solyc04g078550	Solyc05g024260	-0.999771
Solyc10g055760	Phosphatidylcholine	-0.999771
Solyc06g060340	Solyc00g095860	-0.999771
Solyc04g005040	Tyramine	-0.999771
Solyc08g008280	Dihydroxy_Tomatine	-0.99977
Solyc10g006130	colour_uniformity	-0.99977
Solyc01g068080	Solyc10g038080	-0.99977
Solyc01g108860	Solyc03g111730	-0.999768
Solyc09g007520	Solyc07g063110	-0.999768
Solyc12g005680	Solyc05g007120	-0.999767
Solyc01g106060	Solyc02g081120	-0.999767
Solyc04g009790	Solyc06g074670	-0.999767
Solyc05g007170	1_Caffeoyl_1_b_D_Glucose	-0.999767
Solyc06g060230	Solyc03g044900	-0.999766
Solyc12g005680	Solyc01g086800	-0.999764
Solyc10g083860	Solyc07g047980	-0.999764
Solyc12g056600	Solyc01g081540	-0.999764
Solyc05g054890	Solyc07g063230	-0.999764
Solyc10g083860	Solyc01g008550	-0.999764
Solyc11g008820	Solyc09g098290	-0.999763
Solyc08g078190	Sorbitol_Mannitol	-0.999763
Solyc09g008240	Solyc01g107090	-0.999763
Solyc02g083860	tomato_odour	-0.999763
Solyc01g109110	N5_N10_Formyl_Tetrahydro_Folic_Acid	-0.999763
Solyc11g066890	Solyc08g006110	-0.999762
Solyc05g054890	Solyc10g050160	-0.999762
Solyc12g057160	Tris_Dihydro_Caffeoyl_Spermine	-0.999761
Solyc03g006250	Solyc12g006020	-0.99976
Solyc07g053050	Solyc02g086530	-0.99976
Solyc03g093080	Solyc01g086800	-0.99976
Solyc10g006130	Solyc12g010950	-0.99976
Solyc12g008500	Esculeoside_B	-0.99976
Solyc01g065530	Spermine	-0.99976
Solyc06g063370	Solyc05g005280	-0.999759
Solyc09g011650	Feruloyl_Putrescine	-0.999758
Solyc08g006110	Proline	-0.999758
Solyc07g014670	Solyc05g051220	-0.999758
Solyc10g055680	Solyc05g054890	-0.999758
Solyc10g083880	Solyc02g093910	-0.999757
Solyc08g067410	Solyc05g024260	-0.999757
Solyc09g092690	Solyc03g007870	-0.999757
Solyc04g071480	K_Rha_gal_glu__kaempferol_3_O_rutinoside_7_O_glucoside_	-0.999756
Solyc05g050010	Solyc11g010100	-0.999756
Solyc05g013580	Fructose_Galactose_Glucose_Inositol_Mannose	-0.999756
Solyc11g010500	Solyc11g008680	-0.999756
Solyc06g060760	Pipecolic_Acid	-0.999756
Solyc07g009500	Solyc04g008200	-0.999755
Solyc07g043550	Solyc01g104740	-0.999755
Solyc01g095620	Solyc12g056930	-0.999755
Solyc11g061980	Solyc03g119250	-0.999754
Solyc01g081600	Phosphatidylcholine	-0.999754
Solyc07g006220	Solyc12g005940	-0.999754
Solyc03g093120	Fructose_Galactose_Glucose_Inositol_Mannose	-0.999754
Solyc01g091520	Solyc02g070110	-0.999753
Solyc11g010500	Citric_Acid	-0.999753
Solyc12g005340	Glucoheptulose	-0.999753
Solyc12g005940	Solyc05g007170	-0.999753
Solyc04g014830	Glycerol_3_Phosphate	-0.999753
Solyc04g071030	Solyc07g054490	-0.999752
Solyc08g066100	Solyc08g006110	-0.999752
Solyc09g061840	Solyc01g100460	-0.999752
Solyc07g008560	Solyc09g018280	-0.999751
Solyc05g051850	sourness	-0.999751
Solyc02g090380	Solyc05g015350	-0.99975
Solyc08g078190	Solyc03g026220	-0.99975
Solyc06g062540	Kaempferol_Hexose_Deoxyhexose_Pentose	-0.99975
Solyc05g053620	Solyc04g072000	-0.99975
Solyc01g107980	Solyc02g090310	-0.99975
Solyc07g009530	Solyc04g079300	-0.99975
Solyc03g097920	Solyc03g123620	-0.99975
Solyc06g062540	Solyc08g005010	-0.99975
Solyc07g064660	Solyc03g119250	-0.99975
Solyc12g088240	Solyc01g106060	-0.999749
Solyc01g095070	Solyc06g068940	-0.999749
Solyc02g089620	Solyc04g077470	-0.999749
Solyc09g098290	Glucoheptulose	-0.999749
Solyc03g123630	Solyc03g031620	-0.999748
Solyc01g096420	Solyc07g006370	-0.999747
Solyc01g079480	Solyc06g060690	-0.999747
Solyc03g083470	Esculeoside_B	-0.999747
a_Tomatine	Aconitic_Acid	-0.999746
Solyc01g079200	Solyc07g054490	-0.999746
Solyc06g063370	Solyc01g100390	-0.999746
Solyc02g089620	Solyc09g075820	-0.999745
Solyc04g078290	Solyc08g005010	-0.999745
Solyc03g121400	Solyc03g117630	-0.999745
Solyc04g078290	Kaempferol_Hexose_Deoxyhexose_Pentose	-0.999745
Solyc03g007530	Solyc02g093910	-0.999744
Solyc09g011520	Solyc12g005940	-0.999744
Solyc10g086380	Solyc02g093270	-0.999744
Solyc05g052340	Solyc01g079480	-0.999744
Solyc03g005100	Solyc08g062960	-0.999743
Solyc04g078290	Sucrose_Maltose_Isomalose_Trehalose	-0.999742
Solyc08g066210	Pantothenic_Acid	-0.999742
Solyc01g065530	Dihydroxy_Tomatine	-0.999742
Solyc01g079480	Solyc02g062130	-0.999742
Solyc05g007170	Calystegine_A3	-0.999742
Solyc07g006220	1_Caffeoyl_1_b_D_Glucose	-0.99974
Solyc06g068460	Solyc10g054440	-0.99974
Solyc03g123620	Solyc05g007120	-0.999739
Solyc02g089350	Solyc01g006170	-0.999739
Solyc05g054890	Pantothenic_Acid	-0.999738
Solyc04g009030	Solyc07g063110	-0.999738
Solyc12g006020	Solyc06g008620	-0.999737
Solyc04g078460	Solyc04g008200	-0.999737
Solyc03g098010	Pyridoxine_5_Beta_D_Glucoside	-0.999737
Solyc04g009900	C15H12O5_A_C9H12O8__hexose_malonyl_	-0.999736
Solyc06g083140	Solyc10g051020	-0.999735
Solyc12g008840	Solyc06g009290	-0.999735
Solyc04g078290	Solyc09g005260	-0.999735
Solyc00g095860	Histidine	-0.999735
Solyc09g011650	Solyc05g007120	-0.999734
Solyc06g062540	Solyc07g006500	-0.999734
Solyc12g008430	Solyc09g010210	-0.999734
Solyc10g080940	Solyc04g077980	-0.999734
Solyc10g080840	Solyc09g092690	-0.999733
Solyc10g083880	Solyc11g008680	-0.999731
Solyc06g068460	Solyc06g060620	-0.999731
Solyc08g008280	Spermine	-0.99973
Solyc09g011520	1_Caffeoyl_1_b_D_Glucose	-0.99973
Solyc03g044910	Tryptophan	-0.999729
Solyc09g007520	Alpha_Solanine	-0.999729
Solyc07g006370	N_Caffeoyl_Putrescine	-0.999729
Solyc10g083880	Citric_Acid	-0.999728
Solyc02g089640	Pyridoxine_5_Beta_D_Glucoside	-0.999727
Solyc03g117630	Solyc06g076020	-0.999727
Solyc06g011350	Solyc03g113430	-0.999726
Solyc02g062130	Solyc10g047030	-0.999726
Solyc07g043550	Solyc09g075950	-0.999726
Solyc02g078210	Solyc03g071690	-0.999726
Solyc04g040130	Caffeic_Acid	-0.999725
Solyc05g052240	Solyc01g096320	-0.999725
Solyc11g068940	Solyc07g062500	-0.999725
Solyc01g081540	Solyc03g111730	-0.999725
Solyc04g011350	Cinnamic_Aldehyde	-0.999724
Solyc08g081550	Adenosine	-0.999723
Solyc06g066370	Fructose_Galactose_Glucose_Inositol_Mannose	-0.999722
Solyc07g063230	Solyc09g075820	-0.999722
Solyc07g008630	Kaempferol_Hexose_Deoxyhexose_Hex_C9H6O2	-0.999721
Solyc12g005680	Solyc03g097920	-0.999721
Solyc07g043550	2_Methyl_Citric_Acid	-0.999721
Solyc07g049550	Solyc05g015350	-0.999721
Solyc11g044880	Solyc01g107170	-0.999721
Solyc03g123630	Solyc08g013670	-0.99972
Solyc04g081960	Malvidin_3_Caffeoyl_Rutinoside_5_O_Glucoside	-0.99972
Solyc04g071780	Solyc05g005280	-0.99972
Solyc03g043700	Kaempferol_Hexose_Deoxyhexose_Hex_C9H6O2	-0.999718
Solyc04g077470	Solyc07g063230	-0.999718
Solyc08g066210	Solyc10g050160	-0.999718
Solyc11g008680	Solyc03g007530	-0.999718
Solyc07g006500	Solyc01g103650	-0.999717
Solyc03g116890	Threonine_Homoserine	-0.999717
Solyc06g076050	Solyc07g062500	-0.999716
Solyc10g085590	Solyc12g008350	-0.999716
5_Oxoproline	Pyridoxine_5_Beta_D_Glucoside	-0.999716
Solyc04g009990	Tryptophan	-0.999715
Solyc10g055680	Solyc09g075820	-0.999715
Solyc03g007530	Citric_Acid	-0.999715
Solyc03g123630	Glycine_Betaine	-0.999714
Solyc09g057630	Solyc10g051020	-0.999714
Solyc12g096350	Solyc04g014830	-0.999714
Alpha_Chaconine	Anthranilic_Acid	-0.999713
Solyc07g063110	Ribonic_Acid	-0.999713
Solyc08g079700	Solyc01g005410	-0.999712
Solyc03g080190	Solyc09g082870	-0.999712
Solyc01g066430	Solyc05g005280	-0.999711
Solyc03g116890	Solyc03g034220	-0.999711
Solyc10g055680	Solyc04g077470	-0.999711
Solyc07g051840	Solyc01g079200	-0.999711
Solyc02g082910	Bis_Dihydro_Caffeoyl_Spermine	-0.999711
Solyc05g005280	Solyc06g074200	-0.999711
Solyc02g062340	Glucoheptulose	-0.99971
Solyc02g071620	Solyc08g066260	-0.99971
Solyc12g011030	Phosphatidylcholine	-0.999709
Solyc01g100460	Solyc10g009430	-0.999709
Solyc07g064820	Glucoheptulose	-0.999709
Solyc10g051020	Solyc06g063280	-0.999709
Solyc12g005680	Solyc11g073010	-0.999708
Solyc07g009500	Solyc02g079220	-0.999708
Solyc07g049290	Solyc01g107090	-0.999707
Solyc10g006130	Histidine	-0.999706
Solyc12g013580	Dihydroxy_Tomatine	-0.999706
Solyc01g081250	Solyc03g071690	-0.999706
Solyc11g008820	Solyc03g026280	-0.999706
Solyc08g005050	Solyc07g055930	-0.999705
Solyc05g005280	Lysine	-0.999705
Solyc08g067610	Solyc06g062670	-0.999705
Solyc12g017240	Phosphatidylcholine	-0.999705
Solyc05g015350	Asparagine	-0.999704
Solyc06g065950	hardness	-0.999704
Solyc11g066890	Solyc07g066230	-0.999703
Solyc11g010500	Solyc09g007860	-0.999703
Solyc04g011350	red_colour	-0.999702
Solyc02g089620	Solyc05g054890	-0.999702
Solyc12g008430	Solyc01g067380	-0.999702
Solyc08g079700	Solyc07g005440	-0.999701
Solyc10g005060	Solyc00g007110	-0.999701
Solyc11g011180	Tri_Caffeoyl_Quinic_Acid	-0.9997
Solyc02g088690	Solyc05g051850	-0.9997
Solyc10g083290	Calystegine_A3	-0.9997
Solyc03g080190	Solyc07g049150	-0.9997
Solyc12g055930	Solyc05g056540	-0.9997
Solyc12g014430	flouriness	-0.999699
Solyc03g071690	sweetness	-0.999699
Solyc05g051850	Solyc05g005460	-0.999699
Solyc03g123630	Valine_Norvaline	-0.999698
Solyc01g095620	K_Rha_gal_glu__kaempferol_3_O_rutinoside_7_O_glucoside_	-0.999698
Solyc01g005160	Calystegine_A3	-0.999698
Solyc07g052980	Alpha_Solanine	-0.999698
Solyc11g007990	Alpha_Chaconine	-0.999698
Solyc05g053620	Solyc02g082450	-0.999698
Solyc03g098140	Solyc01g096320	-0.999697
Solyc09g092430	Solyc09g082270	-0.999697
Solyc04g009030	Alpha_Solanine	-0.999697
Solyc01g006550	Apigenin_6_8_Di_Galactoside	-0.999697
Solyc01g006550	Kaempferol_3_O_rutinoside	-0.999697
Solyc08g008280	Glyceric_Acid_2_Phosphate_Glyceric_Acid_3_Phosphate	-0.999696
Solyc07g052980	Solyc05g005280	-0.999696
Solyc01g081310	Solyc07g009530	-0.999695
Solyc03g044790	Solyc03g044910	-0.999695
Solyc03g123830	Feruloyl_Quinic_Acid	-0.999694
Solyc09g090730	Dihydroxy_Tomatine	-0.999694
Solyc07g064660	Solyc05g008940	-0.999693
Solyc06g075650	Naringenin_7_O_Glucoside	-0.999693
Solyc08g062680	Solyc05g051220	-0.999693
Solyc10g017980	Solyc04g040130	-0.999693
Solyc01g079200	skin_resistance	-0.999692
Solyc06g008300	Calystegine_A3	-0.999692
Solyc03g093140	4_O_b_D_Glucosyl_cis_p_Coumaric_Acid	-0.999692
Solyc01g079200	Solyc05g005910	-0.999691
Solyc02g086300	Kaempferol_Hexose_Deoxyhexose_Hex_C9H6O2	-0.999691
Solyc07g008520	Solyc10g084000	-0.999691
Solyc03g123630	Solyc10g009550	-0.999689
Solyc12g014430	Dehydro_Tomatine	-0.999689
Lysine	Alpha_Solanine	-0.999689
Solyc12g055730	Solyc10g009060	-0.999688
Solyc11g008820	Solyc01g095080	-0.999688
Solyc11g061980	Solyc05g008940	-0.999687
Solyc08g066260	Solyc10g080690	-0.999686
Solyc03g120090	Solyc06g065950	-0.999686
Solyc10g080940	Solyc03g032150	-0.999686
Solyc11g008820	Solyc09g090900	-0.999685
Solyc03g117630	Solyc09g083060	-0.999685
Solyc04g077470	Calystegine_A3	-0.999685
Solyc09g082870	Solyc08g028780	-0.999685
Solyc12g006020	Solyc09g092430	-0.999685
Solyc05g007950	skin_resistance	-0.999684
Solyc06g074200	Alpha_Solanine	-0.999683
Solyc09g064730	2_Nonaprenyl_6_Methoxy_1_4_Benzoquinol	-0.999682
Solyc09g075820	Calystegine_A3	-0.999682
Solyc04g078550	Solyc03g007890	-0.999681
Solyc05g051850	Solyc02g085630	-0.99968
Solyc02g070090	Feruloyl_Quinic_Acid	-0.99968
Solyc00g095860	Solyc12g010950	-0.999679
Solyc07g053050	Solyc10g084000	-0.999679
Solyc02g089620	Solyc05g007170	-0.999677
Solyc03g123620	Solyc11g073010	-0.999677
Solyc02g083860	Solyc04g072900	-0.999677
Solyc10g076360	Solyc04g077440	-0.999677
Solyc01g008710	Solyc10g017980	-0.999676
Solyc09g092430	GlyceroPhosphocholine	-0.999676
Solyc10g083880	Solyc09g007860	-0.999675
Solyc11g008820	Solyc03g096380	-0.999675
Solyc05g015850	Solyc07g009500	-0.999675
Solyc01g111970	Solyc05g050010	-0.999674
Solyc03g115900	Solyc03g097440	-0.999674
Solyc01g081310	Glucoheptulose	-0.999673
Solyc04g071780	Alpha_Solanine	-0.999673
Solyc03g119250	Solyc09g018280	-0.999673
Solyc07g049150	Solyc08g028780	-0.999672
Solyc05g005280	Solyc05g007180	-0.999672
Solyc09g008170	Solyc01g100390	-0.999672
Solyc08g007210	Solyc05g056540	-0.999672
Solyc03g071690	Solyc10g080690	-0.999671
Ribonic_Acid	Alpha_Solanine	-0.99967
Solyc04g009900	Dehydro_Tomatine	-0.999669
Solyc01g081600	Pyridoxine_5_Beta_D_Glucoside	-0.999668
Solyc09g010690	saltiness	-0.999668
Solyc05g005280	Solyc10g006880	-0.999668
Solyc09g090130	Solyc10g078590	-0.999667
Solyc08g005050	Solyc03g019680	-0.999667
Solyc12g006020	Tryptophan	-0.999667
Solyc03g043880	Solyc08g066100	-0.999667
Solyc09g010690	Solyc05g008820	-0.999667
Solyc08g066210	1_Caffeoyl_1_b_D_Glucose	-0.999667
Solyc07g052380	Solyc06g074530	-0.999666
Solyc10g055760	Solyc05g015350	-0.999665
Solyc10g006660	Raffinose_Melezitose	-0.999665
Solyc08g077230	Solyc06g064940	-0.999664
Solyc08g079700	Solyc08g068680	-0.999664
Solyc06g036290	Caffeic_Acid	-0.999664
Solyc06g066370	Solyc01g096420	-0.999664
Solyc10g083440	Solyc01g079480	-0.999664
Solyc07g051840	Solyc05g007950	-0.999664
Solyc01g065530	Glyceric_Acid_2_Phosphate_Glyceric_Acid_3_Phosphate	-0.999663
Solyc00g095860	Solyc08g074480	-0.999663
Solyc03g123630	Solyc03g005020	-0.999663
Solyc09g011160	Malvidin_3_Caffeoyl_Rutinoside_5_O_Glucoside	-0.999662
Solyc01g103920	Alpha_Chaconine	-0.999662
Solyc02g094400	N5_N10_Formyl_Tetrahydro_Folic_Acid	-0.999662
Solyc12g008430	Solyc08g062680	-0.999661
d_Tomatine	Proline	-0.999661
Solyc09g007860	Solyc03g007530	-0.999661
Solyc09g015040	Kaempferol_O_Glucoside_Quercetin_3_O_rhamnoside	-0.99966
Solyc12g056930	Solyc03g005100	-0.99966
Solyc08g079090	Solyc10g078590	-0.99966
Solyc03g043880	Proline	-0.99966
a_Tomatine	GlyceroPhosphocholine	-0.99966
Solyc10g054440	Solyc04g078090	-0.99966
Solyc12g055730	Solyc04g009900	-0.99966
Solyc11g011920	Solyc03g097440	-0.999659
Solyc03g117630	Solyc07g047980	-0.999659
Solyc07g009530	Solyc07g064820	-0.999658
Solyc03g044910	Solyc06g008620	-0.999658
Solyc04g009900	flouriness	-0.999658
Solyc01g008550	Solyc03g117630	-0.999658
Solyc08g005050	Solyc03g043880	-0.999658
Solyc08g066100	Solyc03g019680	-0.999658
Solyc06g064940	Solyc09g090070	-0.999658
Solyc02g062340	Solyc07g009530	-0.999657
Solyc06g075370	1_4_Di_Caffeoyl_Quinic_Acid	-0.999657
Solyc09g082550	Solyc06g083140	-0.999657
Solyc04g054200	Solyc02g087190	-0.999656
Solyc03g097500	Solyc09g015040	-0.999656
Solyc07g052980	Solyc07g063110	-0.999655
Solyc05g005280	Malic_Acid	-0.999654
Solyc08g066100	d_Tomatine	-0.999654
Solyc09g010210	Solyc08g014000	-0.999654
Solyc09g007770	Pyridoxine_5_Beta_D_Glucoside	-0.999653
Solyc11g013110	Naringenin_Chalcone_Hexose	-0.999653
Solyc06g060760	Solyc03g032090	-0.999652
Solyc09g007770	Alpha_Chaconine	-0.999652
Solyc01g107090	Solyc09g090730	-0.999652
Solyc01g067380	Solyc05g051220	-0.999652
Solyc01g108030	Solyc09g092690	-0.999651
Solyc03g019680	Proline	-0.999651
Solyc12g005940	Solyc08g066210	-0.99965
Solyc03g116890	Solyc08g021820	-0.99965
Solyc01g081250	Solyc08g066260	-0.99965
Solyc01g108240	Proline	-0.999649
Solyc06g060760	Solyc10g083940	-0.999649
Solyc02g094000	Alpha_Chaconine	-0.999648
Solyc10g086380	Solyc03g119250	-0.999648
Solyc08g005010	Solyc02g086300	-0.999647
Solyc02g086300	Kaempferol_Hexose_Deoxyhexose_Pentose	-0.999647
Solyc01g095620	Solyc08g062960	-0.999646
Solyc08g006730	Tris_Dihydro_Caffeoyl_Spermine	-0.999645
Solyc01g098590	Feruloyl_Quinic_Acid	-0.999645
Solyc12g096350	Solyc04g072760	-0.999645
Solyc07g063110	Lysine	-0.999645
Solyc01g108240	Solyc08g066100	-0.999642
Solyc04g008500	Solyc09g005260	-0.999642
Solyc07g064660	Solyc02g093270	-0.999641
Solyc03g005100	Tri_Caffeoyl_Quinic_Acid	-0.999641
Solyc01g081540	Solyc02g087110	-0.999641
Solyc01g008710	Caffeic_Acid	-0.999641
Solyc06g060620	Solyc07g049150	-0.99964
Solyc05g051240	Glucoheptulose	-0.99964
Solyc06g054260	Solyc06g068940	-0.99964
Solyc06g074200	Solyc07g063110	-0.999638
Solyc08g042000	Solyc07g032230	-0.999638
Solyc06g074530	Solyc01g108800	-0.999637
Solyc05g007170	Pantothenic_Acid	-0.999637
Solyc09g082270	a_Tomatine	-0.999637
Solyc03g093120	Tri_Caffeoyl_Quinic_Acid	-0.999637
Solyc06g068650	Solyc07g063930	-0.999637
Solyc07g049290	Dihydroxy_Tomatine	-0.999637
Solyc10g005060	Solyc03g083920	-0.999636
Solyc04g011350	Tartric_Acid	-0.999636
Solyc11g061980	Solyc02g093270	-0.999635
Solyc03g121920	Peonidin_3_O_Glucoside	-0.999635
Solyc11g061980	Solyc08g007460	-0.999635
Solyc06g076750	Solyc00g095860	-0.999635
Solyc04g009990	Solyc09g092430	-0.999635
Solyc07g055930	Solyc02g093910	-0.999634
Solyc06g076050	Solyc01g006170	-0.999634
Solyc03g113420	Solyc01g100390	-0.999633
Solyc04g008500	Sucrose_Maltose_Isomalose_Trehalose	-0.999633
Solyc05g054890	Calystegine_A3	-0.999633
Solyc01g086960	Solyc04g078460	-0.999633
Solyc03g116890	b_Tomatine	-0.999633
Alpha_Chaconine	juiciness	-0.999633
Raffinose_Melezitose	colour_uniformity	-0.999632
Solyc09g082550	Solyc09g057630	-0.999632
Solyc00g007110	Kukokamine_C	-0.999632
Solyc02g065280	Solyc09g092690	-0.999631
Solyc06g076040	Solyc07g006500	-0.999631
Solyc03g006250	Solyc03g044910	-0.999631
Solyc02g089620	Solyc10g083290	-0.999631
Solyc01g100200	Solyc03g123630	-0.999631
Solyc07g032230	K_Rha_gal_glu__kaempferol_3_O_rutinoside_7_O_glucoside_	-0.99963
Solyc03g097500	Solyc02g070280	-0.999629
Solyc02g089620	Solyc01g005160	-0.999629
Solyc07g064660	Solyc08g007460	-0.999629
Solyc01g107910	2_Nonaprenyl_6_Methoxy_1_4_Benzoquinol	-0.999628
Solyc10g017980	Solyc06g036290	-0.999628
Solyc04g071780	Solyc07g063110	-0.999628
Solyc06g063370	Alpha_Solanine	-0.999628
Solyc03g123630	Solyc11g044910	-0.999627
Solyc01g096420	Solyc03g093120	-0.999627
Solyc06g060620	Solyc09g082870	-0.999627
Solyc00g095860	Solyc07g007590	-0.999626
Solyc02g070280	Kaempferol_O_Glucoside_Quercetin_3_O_rhamnoside	-0.999624
Solyc11g068940	Solyc01g006170	-0.999624
Solyc06g065950	Solyc01g099410	-0.999624
Solyc05g007950	Solyc07g054490	-0.999624
Solyc08g077230	Solyc11g008820	-0.999623
Solyc02g089620	Solyc06g008300	-0.999622
Solyc10g009060	Naringenin_Chalcone_Hexose	-0.999622
Solyc04g063350	Apigenin_6_8_Di_Galactoside	-0.999621
Solyc04g063350	Kaempferol_3_O_rutinoside	-0.999621
Solyc07g063110	Solyc07g056190	-0.999621
Solyc06g008820	Solyc01g009870	-0.99962
Solyc02g084570	Solyc05g056540	-0.99962
Solyc12g011370	Solyc04g009990	-0.99962
Solyc09g075420	turgidity	-0.99962
Solyc09g075420	Solyc01g010480	-0.999619
Solyc08g006320	Solyc09g011160	-0.999617
Solyc05g005280	Solyc10g086280	-0.999617
Solyc12g014430	C15H12O5_A_C9H12O8__hexose_malonyl_	-0.999617
Solyc01g067380	Solyc08g014000	-0.999617
Solyc07g055930	Solyc08g066100	-0.999617
Solyc08g005010	Solyc03g043700	-0.999617
Solyc12g011030	Pyridoxine_5_Beta_D_Glucoside	-0.999617
Solyc07g008560	Solyc06g075610	-0.999616
Solyc00g095860	Arginine	-0.999616
Solyc03g043700	Kaempferol_Hexose_Deoxyhexose_Pentose	-0.999616
Solyc01g079620	Solyc08g006930	-0.999616
Solyc06g060230	Solyc10g054440	-0.999616
Solyc01g103650	4_O_b_D_Glucosyl_cis_p_Coumaric_Acid	-0.999615
Solyc09g010210	Solyc05g051220	-0.999615
Solyc08g028690	Alanine	-0.999614
Solyc07g008630	Solyc08g005010	-0.999613
Solyc03g097500	Solyc02g089440	-0.999613
Solyc09g098290	Solyc07g009530	-0.999612
Solyc07g008630	Kaempferol_Hexose_Deoxyhexose_Pentose	-0.999612
Solyc08g066840	Kaempferol_Hexose_Deoxyhexose_Pentose	-0.999612
Solyc10g080940	Solyc04g072020	-0.999611
Solyc12g017240	Pyridoxine_5_Beta_D_Glucoside	-0.999611
Solyc08g066840	Solyc08g005010	-0.999611
Solyc04g079300	Glucoheptulose	-0.999611
Solyc11g066890	Solyc03g115930	-0.99961
Solyc07g055930	Proline	-0.999609
Solyc09g090730	Glyceric_Acid_2_Phosphate_Glyceric_Acid_3_Phosphate	-0.999609
Solyc10g050160	Solyc05g007170	-0.999608
Solyc04g051690	Solyc02g088690	-0.999608
Solyc02g089440	Kaempferol_O_Glucoside_Quercetin_3_O_rhamnoside	-0.999608
Solyc10g038080	Solyc05g006360	-0.999608
Solyc02g089350	Solyc07g062500	-0.999607
Solyc09g007520	Solyc01g100390	-0.999607
Solyc08g008280	Solyc05g016380	-0.999607
Solyc09g064730	tomato_flavour_	-0.999606
Solyc11g011440	Naringenin_7_O_Glucoside	-0.999606
Solyc05g005280	Hydroxyproline	-0.999606
Solyc03g098140	Solyc01g107400	-0.999605
Solyc08g074390	Solyc06g065820	-0.999605
Solyc06g060760	Solyc08g006930	-0.999605
Solyc11g007990	Pyridoxine_5_Beta_D_Glucoside	-0.999604
Solyc07g062130	Tris_Dihydro_Caffeoyl_Spermine	-0.999603
Solyc07g055930	Solyc11g008680	-0.999602
Solyc05g053620	Solyc03g096380	-0.999602
Solyc02g092790	Thiamine	-0.999602
Solyc11g068710	Raffinose_Melezitose	-0.999602
Solyc10g009110	Fructose_Galactose_Glucose_Inositol_Mannose	-0.999601
Solyc06g064940	Solyc09g090900	-0.9996
Solyc03g120110	Calystegine_A3	-0.9996
Solyc05g007930	Solyc01g107170	-0.999599
Solyc07g008520	Solyc02g086530	-0.999599
Solyc07g055930	Citric_Acid	-0.999599
Solyc06g066370	Tri_Caffeoyl_Quinic_Acid	-0.999598
Solyc01g008710	1_4_Di_Caffeoyl_Quinic_Acid	-0.999597
Solyc02g082670	Solyc10g075150	-0.999597
Solyc05g005280	Solyc01g099880	-0.999597
Solyc01g095630	skin_resistance	-0.999596
Solyc07g053740	Solyc08g076390	-0.999596
Solyc06g036290	Sucrose_Maltose_Isomalose_Trehalose	-0.999596
Solyc03g097030	Solyc01g010480	-0.999596
Solyc01g065530	Solyc01g107090	-0.999596
Solyc04g077050	Solyc10g047030	-0.999596
Solyc09g057630	Solyc08g082990	-0.999595
Solyc08g008370	skin_resistance	-0.999595
Solyc03g005100	K_Rha_gal_glu__kaempferol_3_O_rutinoside_7_O_glucoside_	-0.999594
Solyc10g052880	4_O_b_D_Glucosyl_cis_p_Coumaric_Acid	-0.999594
Solyc08g066840	N5_N10_Formyl_Tetrahydro_Folic_Acid	-0.999593
Solyc03g019680	Solyc02g093910	-0.999592
Solyc11g011180	Solyc08g062960	-0.999591
Solyc10g055680	Solyc02g062550	-0.99959
Solyc08g082180	Solyc09g030370	-0.99959
Solyc05g015850	Solyc01g086800	-0.99959
Solyc10g083970	Solyc01g106060	-0.999589
Solyc05g013580	Esculeoside_B	-0.999589
Solyc05g053620	Solyc01g095080	-0.999588
Solyc10g083290	Pantothenic_Acid	-0.999588
Solyc09g005260	Solyc06g036290	-0.999587
Solyc00g095860	Solyc11g044910	-0.999587
Solyc12g013580	Solyc01g068080	-0.999587
Solyc02g093590	Aconitic_Acid	-0.999586
Solyc01g005160	Pantothenic_Acid	-0.999586
Solyc04g051690	Solyc02g085630	-0.999585
Solyc10g006130	Solyc01g104950	-0.999584
Solyc12g006450	Solyc00g095860	-0.999584
Solyc01g068080	Solyc07g008630	-0.999584
Solyc04g078290	Kaempferol_Hexose_Deoxyhexose_Hex_C9H6O2	-0.999583
Solyc01g090890	Solyc12g008350	-0.999583
Solyc09g082870	Solyc07g048070	-0.999583
Solyc06g035620	Solyc06g075610	-0.999583
Solyc07g063230	Solyc02g062550	-0.999582
Solyc06g005500	hardness	-0.999582
Solyc10g086380	Solyc01g090890	-0.999582
Solyc01g091590	Glucoheptulose	-0.999581
Solyc03g043880	Solyc02g093910	-0.999581
Anthranilic_Acid	saltiness	-0.999581
Solyc08g007770	Alanine	-0.999581
Solyc05g051400	Solyc10g084000	-0.99958
Solyc01g068080	Solyc03g043700	-0.99958
Solyc05g008820	Anthranilic_Acid	-0.99958
Solyc06g062920	Solyc05g013580	-0.99958
Solyc06g063370	Solyc07g063110	-0.99958
Solyc06g008300	Pantothenic_Acid	-0.999579
Solyc02g070110	Malvidin_3_Caffeoyl_Rutinoside_5_O_Glucoside	-0.999577
Solyc04g071480	Solyc08g062960	-0.999576
Solyc12g044900	Solyc04g078460	-0.999576
Solyc09g011650	Solyc06g068440	-0.999575
Solyc06g064940	Solyc02g071820	-0.999575
Solyc07g051840	Solyc01g095630	-0.999574
Solyc06g011350	Solyc02g090350	-0.999574
Solyc06g011350	Kukoamine_A	-0.999573
Solyc07g051840	Solyc08g008370	-0.999572
Solyc07g056190	Alpha_Solanine	-0.999572
Solyc01g007020	2_Methyl_Citric_Acid	-0.999572
Solyc10g006130	Solyc06g005170	-0.999572
Solyc08g014000	Solyc08g062680	-0.999571
Solyc02g082910	tomato_odour	-0.99957
Solyc01g065530	Solyc05g016380	-0.999569
Solyc01g107180	Naringenin_Chalcone_Hexose	-0.999569
Solyc03g111730	Peonidin_3_O_Glucoside	-0.999569
Solyc04g009030	Solyc01g100390	-0.999569
Solyc06g083140	Solyc08g082990	-0.999569
Solyc09g008240	Dihydroxy_Tomatine	-0.999569
Solyc07g048070	Solyc07g049150	-0.999568
Solyc06g005500	Solyc05g005170	-0.999567
Solyc05g053620	Solyc03g026280	-0.999567
Solyc10g052880	Solyc05g005910	-0.999566
Solyc10g083860	Solyc09g083060	-0.999565
Solyc04g079820	Solyc04g009790	-0.999565
Solyc12g011370	Solyc12g006020	-0.999565
Solyc09g065200	Naringenin_7_O_Glucoside	-0.999563
Solyc06g062540	Solyc05g006360	-0.999563
Solyc05g007770	Solyc00g095860	-0.999563
Solyc06g008820	Solyc02g092820	-0.999562
Solyc12g056930	Solyc07g032230	-0.999561
Solyc12g008430	Naringenin_7_O_Glucoside	-0.999561
Solyc10g009110	Solyc01g107090	-0.999561
Solyc07g043550	Solyc07g006880	-0.999561
Solyc01g111970	Solyc01g079480	-0.999561
Solyc03g120090	Solyc06g005500	-0.99956
Solyc07g053230	Solyc09g092690	-0.99956
Solyc05g053620	Solyc08g007460	-0.99956
Solyc09g092690	Leucine_Isoleucine_Norleucine	-0.999559
Solyc07g007760	Solyc00g095860	-0.999559
Solyc08g008280	Solyc01g107090	-0.999558
Solyc11g008680	Solyc03g019680	-0.999558
Solyc10g083290	Solyc10g050160	-0.999557
Solyc11g011180	Solyc01g096420	-0.999557
Solyc09g010690	Solyc05g015350	-0.999557
Solyc06g005170	Alpha_Chaconine	-0.999555
Solyc01g005160	Solyc10g050160	-0.999555
Solyc03g019680	Citric_Acid	-0.999554
Solyc10g055760	Solyc05g008820	-0.999554
Solyc06g064940	Solyc06g072550	-0.999554
Solyc00g095860	Solyc12g014630	-0.999554
Solyc00g095860	phytoene	-0.999554
Solyc00g095860	phytofluene	-0.999554
Solyc00g095860	9_9__di_cis_z_carotene	-0.999554
Solyc00g095860	ubiquinone	-0.999554
Solyc09g098030	Solyc07g063110	-0.999554
Solyc10g055760	saltiness	-0.999553
Solyc10g047030	Solyc01g111260	-0.999553
Solyc09g007770	Phosphatidylcholine	-0.999552
[truncated: 103,888 more rows]

## Sheet: Dataset S4
Dataset S4 . Pearson's correlation coefficients between transcripts, metabolites and sensorial profiles in RSV Sarno.
Node A	Node B	Correlation value
Solyc09g090900	colour_uniformity	-1
Solyc01g066430	Solyc12g094610	-1
b_Tomatine	phytoene	-1
b_Tomatine	phytofluene	-1
b_Tomatine	9_9__di_cis_z_carotene	-1
1_Methyl_L_histidine	phytoene	-1
1_Methyl_L_histidine	phytofluene	-1
1_Methyl_L_histidine	9_9__di_cis_z_carotene	-1
C15H12O5_A_C9H12O8__hexose_malonyl_	phytoene	-1
C15H12O5_A_C9H12O8__hexose_malonyl_	phytofluene	-1
C15H12O5_A_C9H12O8__hexose_malonyl_	9_9__di_cis_z_carotene	-1
Cinnamic_Aldehyde	phytoene	-1
Cinnamic_Aldehyde	phytofluene	-1
Cinnamic_Aldehyde	9_9__di_cis_z_carotene	-1
Kaempferol_Hexose_Deoxyhex_Hexose_C10H8O3	phytoene	-1
Kaempferol_Hexose_Deoxyhex_Hexose_C10H8O3	phytofluene	-1
Kaempferol_Hexose_Deoxyhex_Hexose_C10H8O3	9_9__di_cis_z_carotene	-1
Kaempferol_Hexose_Deoxyhexose_Hex_C9H6O2	phytoene	-1
Kaempferol_Hexose_Deoxyhexose_Hex_C9H6O2	phytofluene	-1
Kaempferol_Hexose_Deoxyhexose_Hex_C9H6O2	9_9__di_cis_z_carotene	-1
NG_C3H7O2NS__C9H12O8_hexose_malonyl_	phytoene	-1
NG_C3H7O2NS__C9H12O8_hexose_malonyl_	phytofluene	-1
NG_C3H7O2NS__C9H12O8_hexose_malonyl_	9_9__di_cis_z_carotene	-1
Peonidin_3_O_Glucoside	phytoene	-1
Peonidin_3_O_Glucoside	phytofluene	-1
Peonidin_3_O_Glucoside	9_9__di_cis_z_carotene	-1
Malic_Acid	phytoene	-1
Malic_Acid	phytofluene	-1
Malic_Acid	9_9__di_cis_z_carotene	-1
Mg_Protoporphyrin_Monomethyl_Ester	phytoene	-1
Mg_Protoporphyrin_Monomethyl_Ester	phytofluene	-1
Mg_Protoporphyrin_Monomethyl_Ester	9_9__di_cis_z_carotene	-1
Ribose_5_Phosphate	phytoene	-1
Ribose_5_Phosphate	phytofluene	-1
Ribose_5_Phosphate	9_9__di_cis_z_carotene	-1
Xylose_Arabinose	phytoene	-1
Xylose_Arabinose	phytofluene	-1
Xylose_Arabinose	9_9__di_cis_z_carotene	-1
Pyridoxine_5_Beta_D_Glucoside	phytoene	-1
Pyridoxine_5_Beta_D_Glucoside	phytofluene	-1
Pyridoxine_5_Beta_D_Glucoside	9_9__di_cis_z_carotene	-1
Thiamine	phytoene	-1
Thiamine	phytofluene	-1
Thiamine	9_9__di_cis_z_carotene	-1
phytoene	Alpha_Chaconine	-1
phytoene	Alpha_Solanine	-1
phytoene	1_Caffeoyl_1_b_D_Glucose	-1
phytoene	2_Nonaprenyl_6_Methoxy_1_4_Benzoquinol	-1
phytoene	Sorbitol_Mannitol	-1
phytoene	ubiquinone	-1
phytofluene	Alpha_Chaconine	-1
phytofluene	Alpha_Solanine	-1
phytofluene	1_Caffeoyl_1_b_D_Glucose	-1
phytofluene	2_Nonaprenyl_6_Methoxy_1_4_Benzoquinol	-1
phytofluene	Sorbitol_Mannitol	-1
phytofluene	ubiquinone	-1
9_9__di_cis_z_carotene	Alpha_Chaconine	-1
9_9__di_cis_z_carotene	Alpha_Solanine	-1
9_9__di_cis_z_carotene	1_Caffeoyl_1_b_D_Glucose	-1
9_9__di_cis_z_carotene	2_Nonaprenyl_6_Methoxy_1_4_Benzoquinol	-1
9_9__di_cis_z_carotene	Sorbitol_Mannitol	-1
9_9__di_cis_z_carotene	ubiquinone	-1
Solyc09g075420	Apigenin_6_8_Di_Galactoside	-1
Solyc09g075420	Kaempferol_3_O_rutinoside	-1
Solyc09g075420	Pantothenic_Acid	-1
phytoene	Cysteine	-1
phytoene	Benzyl_Alcohol_hexose_pentose	-1
phytofluene	Cysteine	-1
phytofluene	Benzyl_Alcohol_hexose_pentose	-1
9_9__di_cis_z_carotene	Cysteine	-1
9_9__di_cis_z_carotene	Benzyl_Alcohol_hexose_pentose	-1
Solyc09g075420	Feruloyl_Putrescine	-1
Solyc04g009900	Citric_Acid	-1
Tomatidine	phytoene	-1
Tomatidine	phytofluene	-1
Tomatidine	9_9__di_cis_z_carotene	-1
Kaempferol_Hexose_Deoxyhexose_C12H12O5	phytoene	-1
Kaempferol_Hexose_Deoxyhexose_C12H12O5	phytofluene	-1
Kaempferol_Hexose_Deoxyhexose_C12H12O5	9_9__di_cis_z_carotene	-1
Kaempferol_O_Glucoside_Quercetin_3_O_rhamnoside	phytoene	-1
Kaempferol_O_Glucoside_Quercetin_3_O_rhamnoside	phytofluene	-1
Kaempferol_O_Glucoside_Quercetin_3_O_rhamnoside	9_9__di_cis_z_carotene	-1
Tartric_Acid	phytoene	-1
Tartric_Acid	phytofluene	-1
Tartric_Acid	9_9__di_cis_z_carotene	-1
phytoene	Glyceric_Acid_2_Phosphate_Glyceric_Acid_3_Phosphate	-1
phytofluene	Glyceric_Acid_2_Phosphate_Glyceric_Acid_3_Phosphate	-1
9_9__di_cis_z_carotene	Glyceric_Acid_2_Phosphate_Glyceric_Acid_3_Phosphate	-1
Naringenin_C3H7O2NS	phytoene	-1
Naringenin_C3H7O2NS	phytofluene	-1
Naringenin_C3H7O2NS	9_9__di_cis_z_carotene	-1
Tri_Caffeoyl_Quinic_Acid	phytoene	-1
Tri_Caffeoyl_Quinic_Acid	phytofluene	-1
Tri_Caffeoyl_Quinic_Acid	9_9__di_cis_z_carotene	-1
phytoene	Tyramine	-1
phytofluene	Tyramine	-1
9_9__di_cis_z_carotene	Tyramine	-1
K_Rha_gal_glu__kaempferol_3_O_rutinoside_7_O_glucoside_	phytoene	-1
K_Rha_gal_glu__kaempferol_3_O_rutinoside_7_O_glucoside_	phytofluene	-1
K_Rha_gal_glu__kaempferol_3_O_rutinoside_7_O_glucoside_	9_9__di_cis_z_carotene	-1
O_Phosphoryl_Ethanolamine	phytoene	-1
O_Phosphoryl_Ethanolamine	phytofluene	-1
O_Phosphoryl_Ethanolamine	9_9__di_cis_z_carotene	-1
Solyc09g075420	Spermine	-1
Bis_Dihydro_Caffeoyl_Spermine	phytoene	-1
Bis_Dihydro_Caffeoyl_Spermine	phytofluene	-1
Bis_Dihydro_Caffeoyl_Spermine	9_9__di_cis_z_carotene	-1
Hydroxyproline	phytoene	-1
Hydroxyproline	phytofluene	-1
Hydroxyproline	9_9__di_cis_z_carotene	-1
Ribonic_Acid	phytoene	-1
Ribonic_Acid	phytofluene	-1
Ribonic_Acid	9_9__di_cis_z_carotene	-1
Solyc03g007870	Phosphatidylcholine	-1
Dehydro_Tomatine	phytoene	-1
Dehydro_Tomatine	phytofluene	-1
Dehydro_Tomatine	9_9__di_cis_z_carotene	-1
phytoene	GlyceroPhosphocholine	-1
phytofluene	GlyceroPhosphocholine	-1
9_9__di_cis_z_carotene	GlyceroPhosphocholine	-1
phytoene	Fructose_Galactose_Glucose_Inositol_Mannose	-1
phytofluene	Fructose_Galactose_Glucose_Inositol_Mannose	-1
9_9__di_cis_z_carotene	Fructose_Galactose_Glucose_Inositol_Mannose	-1
a_Tomatine	phytoene	-1
a_Tomatine	phytofluene	-1
a_Tomatine	9_9__di_cis_z_carotene	-1
Mevalonic_Acid	phytoene	-1
Mevalonic_Acid	phytofluene	-1
Mevalonic_Acid	9_9__di_cis_z_carotene	-1
Solyc09g075420	Pipecolic_Acid	-1
Solyc05g005910	Leucine_Isoleucine_Norleucine	-1
Kukoamine_A	phytoene	-1
Kukoamine_A	phytofluene	-1
Kukoamine_A	9_9__di_cis_z_carotene	-1
Solyc09g089780	Leucine_Isoleucine_Norleucine	-1
Solyc04g078550	Aconitic_Acid	-1
Calystegine_A3	phytoene	-1
Calystegine_A3	phytofluene	-1
Calystegine_A3	9_9__di_cis_z_carotene	-1
Solyc01g095070	Caffeic_Acid	-1
phytoene	Glycerol_3_Phosphate	-1
phytofluene	Glycerol_3_Phosphate	-1
9_9__di_cis_z_carotene	Glycerol_3_Phosphate	-1
d_Tomatine	phytoene	-1
d_Tomatine	phytofluene	-1
d_Tomatine	9_9__di_cis_z_carotene	-1
Feruloyl_Quinic_Acid	phytoene	-1
Feruloyl_Quinic_Acid	phytofluene	-1
Feruloyl_Quinic_Acid	9_9__di_cis_z_carotene	-1
Solyc01g104740	Solyc05g007170	-1
Solyc09g089780	Solyc01g107180	-1
phytoene	4_O_b_D_Glucosyl_cis_p_Coumaric_Acid	-1
phytofluene	4_O_b_D_Glucosyl_cis_p_Coumaric_Acid	-1
9_9__di_cis_z_carotene	4_O_b_D_Glucosyl_cis_p_Coumaric_Acid	-1
Solyc01g095070	Glucoheptulose	-1
Solyc01g107180	Solyc05g005910	-1
Solyc01g006550	Solyc03g093140	-1
phytoene	Raffinose_Melezitose	-1
phytofluene	Raffinose_Melezitose	-1
9_9__di_cis_z_carotene	Raffinose_Melezitose	-1
phytoene	N_Caffeoyl_Putrescine	-1
phytoene	N5_N10_Formyl_Tetrahydro_Folic_Acid	-1
phytofluene	N_Caffeoyl_Putrescine	-1
phytofluene	N5_N10_Formyl_Tetrahydro_Folic_Acid	-1
9_9__di_cis_z_carotene	N_Caffeoyl_Putrescine	-1
9_9__di_cis_z_carotene	N5_N10_Formyl_Tetrahydro_Folic_Acid	-1
Naringenin_Chalcone_Hexose	phytoene	-1
Naringenin_Chalcone_Hexose	phytofluene	-1
Naringenin_Chalcone_Hexose	9_9__di_cis_z_carotene	-1
Solyc07g053230	Solyc12g010670	-1
Solyc09g075420	Naringenin_7_O_Glucoside	-1
Solyc01g095070	Esculeoside_B	-1
Solyc01g006550	Solyc11g072530	-1
Solyc09g089780	Solyc07g032230	-1
Solyc07g032230	Solyc05g005910	-1
Solyc01g005760	Solyc07g055560	-1
Solyc09g075420	Dihydroxy_Tomatine	-1
Lysine	phytoene	-1
Lysine	phytofluene	-1
Lysine	9_9__di_cis_z_carotene	-1
Solyc08g007210	Alanine	-1
Solyc02g092930	Glutamine	-1
Solyc09g098290	Solyc09g082670	-1
Solyc09g089780	Solyc08g082180	-1
Solyc08g082180	Solyc05g005910	-1
phytoene	Glucuronic_Acid_Galacturonic_Acid	-1
phytofluene	Glucuronic_Acid_Galacturonic_Acid	-1
9_9__di_cis_z_carotene	Glucuronic_Acid_Galacturonic_Acid	-1
Dihydroxy_Tomatine	phytoene	-1
Dihydroxy_Tomatine	phytofluene	-1
Dihydroxy_Tomatine	9_9__di_cis_z_carotene	-1
Solyc05g006360	Solyc07g049150	-1
Solyc12g005680	Solyc07g056670	-1
Solyc09g075420	Naringenin_Chalcone_Hexose	-1
Solyc09g075420	N5_N10_Formyl_Tetrahydro_Folic_Acid	-1
Solyc08g014000	Sucrose_Maltose_Isomalose_Trehalose	-1
Solyc09g075420	N_Caffeoyl_Putrescine	-1
Solyc09g075420	4_O_b_D_Glucosyl_cis_p_Coumaric_Acid	-1
Solyc09g075420	Feruloyl_Quinic_Acid	-1
Solyc01g095070	Kukokamine_C	-1
Solyc09g075420	1_4_Di_Caffeoyl_Quinic_Acid	-1
Solyc01g095070	Tris_Dihydro_Caffeoyl_Spermine	-1
Solyc01g103920	Citric_Acid	-1
Solyc09g075420	Kukoamine_A	-1
Solyc07g053290	Solyc01g006550	-1
Solyc08g007210	Threonine_Homoserine	-1
Solyc09g075420	Mevalonic_Acid	-1
Solyc09g075420	Fructose_Galactose_Glucose_Inositol_Mannose	-1
Solyc09g075420	GlyceroPhosphocholine	-1
Solyc09g075420	Dehydro_Tomatine	-1
Solyc08g007210	Histidine	-1
Solyc09g075420	Hydroxyproline	-1
Solyc06g060230	Citric_Acid	-1
Solyc09g075420	Ribonic_Acid	-1
Solyc09g075420	Bis_Dihydro_Caffeoyl_Spermine	-1
phytoene	Spermine	-1
phytofluene	Spermine	-1
9_9__di_cis_z_carotene	Spermine	-1
Solyc09g075420	K_Rha_gal_glu__kaempferol_3_O_rutinoside_7_O_glucoside_	-1
Solyc09g075420	Tri_Caffeoyl_Quinic_Acid	-1
Solyc09g075420	Tartric_Acid	-1
Solyc09g075420	Kaempferol_O_Glucoside_Quercetin_3_O_rhamnoside	-1
Solyc09g075420	Kaempferol_Hexose_Deoxyhexose_C12H12O5	-1
Solyc01g111260	Solyc06g005280	-1
phytoene	Feruloyl_Putrescine	-1
phytofluene	Feruloyl_Putrescine	-1
9_9__di_cis_z_carotene	Feruloyl_Putrescine	-1
Apigenin_6_8_Di_Galactoside	phytoene	-0.999999
Apigenin_6_8_Di_Galactoside	phytofluene	-0.999999
Apigenin_6_8_Di_Galactoside	9_9__di_cis_z_carotene	-0.999999
Kaempferol_3_O_rutinoside	phytoene	-0.999999
Kaempferol_3_O_rutinoside	phytofluene	-0.999999
Kaempferol_3_O_rutinoside	9_9__di_cis_z_carotene	-0.999999
Solyc09g075420	Benzyl_Alcohol_hexose_pentose	-0.999999
Pantothenic_Acid	phytoene	-0.999999
Pantothenic_Acid	phytofluene	-0.999999
Pantothenic_Acid	9_9__di_cis_z_carotene	-0.999999
Solyc09g075420	Alpha_Chaconine	-0.999999
Solyc09g075420	C15H12O5_A_C9H12O8__hexose_malonyl_	-0.999999
Solyc09g075420	Malic_Acid	-0.999999
Solyc09g075420	Alpha_Solanine	-0.999999
Solyc09g075420	Kaempferol_Hexose_Deoxyhexose_Hex_C9H6O2	-0.999999
Solyc09g075420	Cinnamic_Aldehyde	-0.999999
Solyc09g075420	NG_C3H7O2NS__C9H12O8_hexose_malonyl_	-0.999999
Solyc09g075420	Mg_Protoporphyrin_Monomethyl_Ester	-0.999999
Solyc09g075420	1_Methyl_L_histidine	-0.999999
Solyc09g075420	ubiquinone	-0.999999
Solyc09g075420	b_Tomatine	-0.999999
Solyc09g075420	Kaempferol_Hexose_Deoxyhex_Hexose_C10H8O3	-0.999999
Solyc09g075420	Xylose_Arabinose	-0.999999
Solyc09g075420	Sorbitol_Mannitol	-0.999999
Solyc07g055560	turgidity	-0.999999
Solyc09g075420	Pyridoxine_5_Beta_D_Glucoside	-0.999999
Solyc09g075420	Peonidin_3_O_Glucoside	-0.999999
Solyc09g075420	Ribose_5_Phosphate	-0.999999
Solyc09g075420	1_Caffeoyl_1_b_D_Glucose	-0.999999
Solyc09g075420	2_Nonaprenyl_6_Methoxy_1_4_Benzoquinol	-0.999999
Solyc09g075420	Thiamine	-0.999999
Solyc09g075420	Cysteine	-0.999999
Solyc01g095070	Kaempferol_Hexose_Deoxyhexose_Pentose	-0.999999
Solyc11g061980	Solyc07g063930	-0.999999
phytoene	Anthranilic_Acid	-0.999999
phytofluene	Anthranilic_Acid	-0.999999
9_9__di_cis_z_carotene	Anthranilic_Acid	-0.999999
Solyc09g075420	Glyceric_Acid_2_Phosphate_Glyceric_Acid_3_Phosphate	-0.999999
Solyc09g075420	Tomatidine	-0.999999
Solyc01g095070	Tryptamine	-0.999999
Solyc09g075420	Kaempferol_Hexose_Deoxyhexose_Pentose	-0.999999
Solyc09g075420	Tyramine	-0.999999
Solyc09g075420	Naringenin_C3H7O2NS	-0.999999
Solyc09g075420	O_Phosphoryl_Ethanolamine	-0.999999
Solyc09g075420	a_Tomatine	-0.999999
Pipecolic_Acid	phytoene	-0.999999
Pipecolic_Acid	phytofluene	-0.999999
Pipecolic_Acid	9_9__di_cis_z_carotene	-0.999999
Solyc04g077050	Solyc01g095750	-0.999999
Solyc09g075420	Calystegine_A3	-0.999999
Solyc09g075420	Glycerol_3_Phosphate	-0.999999
Solyc09g075420	d_Tomatine	-0.999999
Solyc09g075420	Raffinose_Melezitose	-0.999999
Solyc07g056190	Solyc06g005280	-0.999999
Solyc09g075420	Tris_Dihydro_Caffeoyl_Spermine	-0.999999
Naringenin_7_O_Glucoside	phytoene	-0.999999
Naringenin_7_O_Glucoside	phytofluene	-0.999999
Naringenin_7_O_Glucoside	9_9__di_cis_z_carotene	-0.999999
Solyc01g095070	1_4_Di_Caffeoyl_Quinic_Acid	-0.999999
Solyc09g075420	Kukokamine_C	-0.999999
Solyc09g075420	Lysine	-0.999999
Solyc02g085630	Aconitic_Acid	-0.999999
Solyc07g055560	Solyc10g078590	-0.999999
colour_uniformity	tomato_flavour_	-0.999999
Solyc09g075420	Glucuronic_Acid_Galacturonic_Acid	-0.999999
Solyc06g068650	Solyc12g010950	-0.999999
Solyc03g007870	Asparagine	-0.999999
1_4_Di_Caffeoyl_Quinic_Acid	phytoene	-0.999998
1_4_Di_Caffeoyl_Quinic_Acid	phytofluene	-0.999998
1_4_Di_Caffeoyl_Quinic_Acid	9_9__di_cis_z_carotene	-0.999998
Solyc09g075420	Esculeoside_B	-0.999998
Solyc01g095070	Naringenin_7_O_Glucoside	-0.999998
Solyc08g007210	Anthranilic_Acid	-0.999998
Solyc08g060920	Sucrose_Maltose_Isomalose_Trehalose	-0.999998
Solyc09g075420	Glucoheptulose	-0.999998
Solyc01g108030	Glycine_Betaine	-0.999998
Solyc01g095070	Pipecolic_Acid	-0.999998
Histidine	phytoene	-0.999998
Histidine	phytofluene	-0.999998
Histidine	9_9__di_cis_z_carotene	-0.999998
Threonine_Homoserine	phytoene	-0.999998
Threonine_Homoserine	phytofluene	-0.999998
Threonine_Homoserine	9_9__di_cis_z_carotene	-0.999998
Solyc03g093130	Glycine_Betaine	-0.999998
Solyc09g075420	Anthranilic_Acid	-0.999998
Kaempferol_Hexose_Deoxyhexose_Pentose	phytoene	-0.999998
Kaempferol_Hexose_Deoxyhexose_Pentose	phytofluene	-0.999998
Kaempferol_Hexose_Deoxyhexose_Pentose	9_9__di_cis_z_carotene	-0.999998
Solyc06g060230	Proline	-0.999997
Solyc01g095070	Pantothenic_Acid	-0.999997
Solyc01g095070	Apigenin_6_8_Di_Galactoside	-0.999997
Solyc01g095070	Kaempferol_3_O_rutinoside	-0.999997
Solyc01g095070	Feruloyl_Putrescine	-0.999997
Solyc06g063370	Glutamine	-0.999997
Solyc08g007210	Glucuronic_Acid_Galacturonic_Acid	-0.999997
Solyc01g103920	Proline	-0.999997
Solyc01g095070	Spermine	-0.999997
phytoene	Alanine	-0.999997
phytofluene	Alanine	-0.999997
9_9__di_cis_z_carotene	Alanine	-0.999997
Solyc01g109110	Solyc06g005280	-0.999997
Solyc08g068600	Solyc01g086800	-0.999997
Solyc08g007210	Lysine	-0.999997
Solyc06g065820	Solyc05g007170	-0.999997
Solyc07g055560	Solyc05g016380	-0.999997
Solyc08g082990	Tryptophan	-0.999997
Solyc09g075420	Caffeic_Acid	-0.999997
Solyc03g007870	Aconitic_Acid	-0.999997
Solyc08g007210	Raffinose_Melezitose	-0.999997
Tris_Dihydro_Caffeoyl_Spermine	phytoene	-0.999997
Tris_Dihydro_Caffeoyl_Spermine	phytofluene	-0.999997
Tris_Dihydro_Caffeoyl_Spermine	9_9__di_cis_z_carotene	-0.999997
Solyc08g007210	d_Tomatine	-0.999997
Kukokamine_C	phytoene	-0.999997
Kukokamine_C	phytofluene	-0.999997
Kukokamine_C	9_9__di_cis_z_carotene	-0.999997
Solyc08g007210	Glycerol_3_Phosphate	-0.999997
Solyc07g053290	Solyc09g098290	-0.999997
Solyc04g078550	Phosphatidylcholine	-0.999997
Solyc08g007210	Citric_Acid	-0.999997
Solyc08g007210	Calystegine_A3	-0.999996
Solyc08g007210	a_Tomatine	-0.999996
Solyc03g007870	Proline	-0.999996
Solyc01g095070	Dihydroxy_Tomatine	-0.999996
Solyc07g006500	Solyc05g005910	-0.999996
Solyc06g068440	Solyc05g005910	-0.999996
Solyc09g089780	Solyc07g006500	-0.999996
Solyc09g089780	Solyc06g068440	-0.999996
Solyc09g011810	Solyc01g095750	-0.999996
Solyc08g007210	O_Phosphoryl_Ethanolamine	-0.999996
Solyc08g007210	Naringenin_C3H7O2NS	-0.999996
Solyc09g018280	Solyc05g007170	-0.999996
Solyc08g007210	Tyramine	-0.999996
Solyc01g108030	Valine_Norvaline	-0.999996
Solyc08g007210	Tomatidine	-0.999996
Solyc08g007210	Glyceric_Acid_2_Phosphate_Glyceric_Acid_3_Phosphate	-0.999996
Solyc06g063280	Aconitic_Acid	-0.999996
phytoene	Esculeoside_B	-0.999996
phytofluene	Esculeoside_B	-0.999996
9_9__di_cis_z_carotene	Esculeoside_B	-0.999996
Solyc08g007210	Cysteine	-0.999996
Solyc08g007210	Thiamine	-0.999996
Solyc01g095070	Naringenin_Chalcone_Hexose	-0.999996
Solyc01g095070	N5_N10_Formyl_Tetrahydro_Folic_Acid	-0.999996
Solyc01g095070	N_Caffeoyl_Putrescine	-0.999996
Solyc08g007210	2_Nonaprenyl_6_Methoxy_1_4_Benzoquinol	-0.999996
Solyc08g007210	1_Caffeoyl_1_b_D_Glucose	-0.999996
Solyc08g007210	Ribose_5_Phosphate	-0.999996
Solyc08g007210	Peonidin_3_O_Glucoside	-0.999996
Solyc08g007210	Pyridoxine_5_Beta_D_Glucoside	-0.999996
Solyc08g007210	Xylose_Arabinose	-0.999996
Solyc08g007210	Sorbitol_Mannitol	-0.999996
Solyc08g007210	Kaempferol_Hexose_Deoxyhex_Hexose_C10H8O3	-0.999996
Solyc08g007210	b_Tomatine	-0.999996
Solyc08g007210	ubiquinone	-0.999996
Solyc08g007210	1_Methyl_L_histidine	-0.999996
Solyc08g007210	Cinnamic_Aldehyde	-0.999996
Solyc08g007210	Mg_Protoporphyrin_Monomethyl_Ester	-0.999996
Solyc08g007210	NG_C3H7O2NS__C9H12O8_hexose_malonyl_	-0.999996
Solyc08g007210	Kaempferol_Hexose_Deoxyhexose_Hex_C9H6O2	-0.999996
phytoene	Glucoheptulose	-0.999996
phytofluene	Glucoheptulose	-0.999996
9_9__di_cis_z_carotene	Glucoheptulose	-0.999996
Solyc08g007210	Alpha_Solanine	-0.999996
Solyc08g007210	Malic_Acid	-0.999996
Solyc08g007210	C15H12O5_A_C9H12O8__hexose_malonyl_	-0.999996
Solyc01g095070	4_O_b_D_Glucosyl_cis_p_Coumaric_Acid	-0.999996
Solyc08g007210	Alpha_Chaconine	-0.999996
Solyc01g095070	Feruloyl_Quinic_Acid	-0.999996
Solyc08g007210	Benzyl_Alcohol_hexose_pentose	-0.999996
Solyc08g007210	Kaempferol_Hexose_Deoxyhexose_C12H12O5	-0.999996
Solyc08g007210	Kaempferol_O_Glucoside_Quercetin_3_O_rhamnoside	-0.999996
Solyc08g007210	Tartric_Acid	-0.999996
Solyc08g007210	Tri_Caffeoyl_Quinic_Acid	-0.999995
Solyc08g007210	K_Rha_gal_glu__kaempferol_3_O_rutinoside_7_O_glucoside_	-0.999995
Solyc01g095070	Kukoamine_A	-0.999995
Solyc09g098290	Solyc03g093140	-0.999995
Solyc08g007210	Bis_Dihydro_Caffeoyl_Spermine	-0.999995
Solyc11g068940	Solyc05g007170	-0.999995
Solyc08g007210	Ribonic_Acid	-0.999995
Solyc03g093130	Valine_Norvaline	-0.999995
Solyc08g007210	Hydroxyproline	-0.999995
Solyc01g095070	Mevalonic_Acid	-0.999995
Solyc04g009900	Proline	-0.999995
Solyc09g075420	Histidine	-0.999995
Solyc01g095070	Fructose_Galactose_Glucose_Inositol_Mannose	-0.999995
Solyc08g007210	Dehydro_Tomatine	-0.999995
Solyc01g095070	GlyceroPhosphocholine	-0.999995
Solyc08g007210	GlyceroPhosphocholine	-0.999995
Solyc01g095070	Dehydro_Tomatine	-0.999995
Solyc03g097920	Tryptophan	-0.999995
Solyc08g007210	Fructose_Galactose_Glucose_Inositol_Mannose	-0.999995
Solyc08g007210	Mevalonic_Acid	-0.999995
Solyc01g095070	Hydroxyproline	-0.999995
Solyc01g095070	Ribonic_Acid	-0.999995
Solyc09g075420	Threonine_Homoserine	-0.999995
Solyc01g095070	Bis_Dihydro_Caffeoyl_Spermine	-0.999995
Solyc08g007210	Kukoamine_A	-0.999995
Solyc01g095070	K_Rha_gal_glu__kaempferol_3_O_rutinoside_7_O_glucoside_	-0.999995
Solyc01g095070	Tri_Caffeoyl_Quinic_Acid	-0.999995
Solyc01g095070	Tartric_Acid	-0.999995
Solyc04g009900	Alanine	-0.999995
Solyc01g095070	Kaempferol_O_Glucoside_Quercetin_3_O_rhamnoside	-0.999995
Solyc01g095070	Kaempferol_Hexose_Deoxyhexose_C12H12O5	-0.999995
Solyc06g060230	Asparagine	-0.999995
Solyc01g095070	Benzyl_Alcohol_hexose_pentose	-0.999995
Solyc08g007210	Feruloyl_Quinic_Acid	-0.999995
Solyc01g095070	Alpha_Chaconine	-0.999995
Solyc08g007210	4_O_b_D_Glucosyl_cis_p_Coumaric_Acid	-0.999995
Solyc01g095070	C15H12O5_A_C9H12O8__hexose_malonyl_	-0.999995
Solyc01g095070	Malic_Acid	-0.999995
Solyc01g095070	Alpha_Solanine	-0.999995
Solyc01g095070	Kaempferol_Hexose_Deoxyhexose_Hex_C9H6O2	-0.999995
Solyc01g095070	NG_C3H7O2NS__C9H12O8_hexose_malonyl_	-0.999995
Solyc01g095070	Cinnamic_Aldehyde	-0.999995
Solyc01g095070	Mg_Protoporphyrin_Monomethyl_Ester	-0.999995
Solyc01g095070	1_Methyl_L_histidine	-0.999995
Solyc01g095070	ubiquinone	-0.999995
Solyc01g095070	b_Tomatine	-0.999995
Solyc01g095070	Kaempferol_Hexose_Deoxyhex_Hexose_C10H8O3	-0.999995
Solyc01g095070	Xylose_Arabinose	-0.999995
Solyc01g095070	Sorbitol_Mannitol	-0.999995
Solyc01g095070	Pyridoxine_5_Beta_D_Glucoside	-0.999995
Solyc01g095070	Peonidin_3_O_Glucoside	-0.999995
Solyc01g095070	Ribose_5_Phosphate	-0.999994
Solyc01g095070	1_Caffeoyl_1_b_D_Glucose	-0.999994
Solyc01g095070	2_Nonaprenyl_6_Methoxy_1_4_Benzoquinol	-0.999994
Solyc08g007210	N_Caffeoyl_Putrescine	-0.999994
Solyc08g007210	N5_N10_Formyl_Tetrahydro_Folic_Acid	-0.999994
Solyc08g007210	Naringenin_Chalcone_Hexose	-0.999994
Solyc01g095070	Thiamine	-0.999994
Solyc01g095070	Cysteine	-0.999994
Solyc01g103920	Asparagine	-0.999994
Solyc01g095070	Glyceric_Acid_2_Phosphate_Glyceric_Acid_3_Phosphate	-0.999994
Solyc01g095070	Tomatidine	-0.999994
Solyc09g075420	Tryptamine	-0.999994
Solyc01g095070	Tyramine	-0.999994
Solyc01g095070	Naringenin_C3H7O2NS	-0.999994
Solyc01g095070	O_Phosphoryl_Ethanolamine	-0.999994
Solyc07g064820	Solyc02g092930	-0.999994
Solyc09g075420	Alanine	-0.999994
Solyc08g007210	Dihydroxy_Tomatine	-0.999994
Solyc01g095070	a_Tomatine	-0.999994
Solyc04g009900	Threonine_Homoserine	-0.999994
Solyc01g095070	Calystegine_A3	-0.999994
phytoene	Caffeic_Acid	-0.999994
phytofluene	Caffeic_Acid	-0.999994
9_9__di_cis_z_carotene	Caffeic_Acid	-0.999994
Solyc04g009900	Histidine	-0.999994
Solyc09g090130	hardness	-0.999994
Solyc01g095070	Glycerol_3_Phosphate	-0.999993
Solyc01g095070	Arginine	-0.999993
Solyc01g095070	d_Tomatine	-0.999993
Solyc01g095070	Raffinose_Melezitose	-0.999993
Solyc08g078090	Solyc06g005280	-0.999993
Solyc01g095070	Lysine	-0.999993
Solyc04g079300	Solyc05g007170	-0.999993
Solyc08g007210	Spermine	-0.999993
Solyc01g095070	Glucuronic_Acid_Galacturonic_Acid	-0.999993
Solyc09g098290	Solyc11g072530	-0.999992
Solyc08g007210	Feruloyl_Putrescine	-0.999992
Solyc08g007210	Apigenin_6_8_Di_Galactoside	-0.999992
Solyc08g007210	Kaempferol_3_O_rutinoside	-0.999992
Solyc02g085630	Phosphatidylcholine	-0.999992
Solyc08g007210	Pantothenic_Acid	-0.999992
Solyc01g103920	Alanine	-0.999992
Solyc01g006550	Solyc09g082670	-0.999992
Solyc04g072900	Glutamine	-0.999992
Solyc03g093110	Solyc06g005280	-0.999992
Solyc07g053230	Solyc04g078800	-0.999992
Solyc06g060230	Alanine	-0.999992
Solyc04g009900	Asparagine	-0.999992
Solyc08g007210	Pipecolic_Acid	-0.999991
Solyc01g103920	Threonine_Homoserine	-0.999991
Solyc01g095070	2_Methyl_Citric_Acid	-0.999991
Solyc01g103920	Histidine	-0.999991
Solyc07g049550	Solyc01g095750	-0.999991
Solyc11g068710	Solyc05g006360	-0.999991
Solyc06g060230	Threonine_Homoserine	-0.99999
Solyc03g093120	Tyrosine	-0.99999
Solyc01g095070	Anthranilic_Acid	-0.99999
Solyc08g007210	Naringenin_7_O_Glucoside	-0.99999
Solyc06g060230	Histidine	-0.99999
phytoene	Tryptamine	-0.99999
phytofluene	Tryptamine	-0.99999
9_9__di_cis_z_carotene	Tryptamine	-0.99999
Solyc04g009900	Anthranilic_Acid	-0.99999
Solyc04g078550	Asparagine	-0.99999
Solyc08g007210	1_4_Di_Caffeoyl_Quinic_Acid	-0.999989
Solyc09g098290	Solyc06g076020	-0.999989
Solyc11g071610	flouriness	-0.999989
Solyc07g055560	Solyc05g005460	-0.999989
Solyc09g089780	Solyc02g094000	-0.999988
Solyc02g094000	Solyc05g005910	-0.999988
Solyc08g077230	Solyc01g086800	-0.999988
Solyc04g009900	Glucuronic_Acid_Galacturonic_Acid	-0.999987
Solyc08g007210	Kaempferol_Hexose_Deoxyhexose_Pentose	-0.999987
Solyc07g043550	Solyc06g005280	-0.999987
Solyc06g060230	Phosphatidylcholine	-0.999987
Solyc04g009900	Lysine	-0.999987
Solyc06g063280	Phosphatidylcholine	-0.999986
Solyc04g009900	Raffinose_Melezitose	-0.999986
Solyc01g103920	Anthranilic_Acid	-0.999986
Solyc01g103920	Phosphatidylcholine	-0.999986
Solyc05g015350	Solyc01g095750	-0.999986
Solyc04g009900	d_Tomatine	-0.999986
Solyc06g066730	Solyc05g007170	-0.999986
Solyc04g009900	Glycerol_3_Phosphate	-0.999986
Solyc01g095070	Histidine	-0.999986
Solyc06g060230	Anthranilic_Acid	-0.999986
Solyc04g009900	Calystegine_A3	-0.999986
Solyc11g061980	Solyc01g107170	-0.999986
Solyc01g095070	Threonine_Homoserine	-0.999985
Solyc04g009900	a_Tomatine	-0.999985
Solyc03g093120	Solyc11g073010	-0.999985
Solyc08g007210	Tris_Dihydro_Caffeoyl_Spermine	-0.999985
Solyc08g007210	Kukokamine_C	-0.999985
Solyc04g078550	Proline	-0.999985
Solyc04g009900	O_Phosphoryl_Ethanolamine	-0.999985
Solyc04g009900	Naringenin_C3H7O2NS	-0.999985
Solyc01g108030	2_Methyl_Citric_Acid	-0.999985
Solyc04g009900	Tyramine	-0.999985
Solyc04g009900	Tomatidine	-0.999985
Solyc04g009900	Glyceric_Acid_2_Phosphate_Glyceric_Acid_3_Phosphate	-0.999985
Solyc09g091510	Solyc01g086800	-0.999985
phytoene	Citric_Acid	-0.999985
phytofluene	Citric_Acid	-0.999985
9_9__di_cis_z_carotene	Citric_Acid	-0.999985
Solyc04g009900	Cysteine	-0.999984
Solyc04g009900	Thiamine	-0.999984
Solyc04g009900	2_Nonaprenyl_6_Methoxy_1_4_Benzoquinol	-0.999984
Solyc04g009900	1_Caffeoyl_1_b_D_Glucose	-0.999984
Solyc04g009900	Ribose_5_Phosphate	-0.999984
Solyc04g009900	Peonidin_3_O_Glucoside	-0.999984
Solyc04g009900	Pyridoxine_5_Beta_D_Glucoside	-0.999984
Solyc04g009900	Sorbitol_Mannitol	-0.999984
Solyc04g009900	Xylose_Arabinose	-0.999984
Solyc04g009900	Kaempferol_Hexose_Deoxyhex_Hexose_C10H8O3	-0.999984
Solyc04g009900	b_Tomatine	-0.999984
Solyc04g009900	ubiquinone	-0.999984
Solyc04g009900	1_Methyl_L_histidine	-0.999984
Solyc04g009900	Cinnamic_Aldehyde	-0.999984
Solyc04g009900	Mg_Protoporphyrin_Monomethyl_Ester	-0.999984
Solyc04g009900	NG_C3H7O2NS__C9H12O8_hexose_malonyl_	-0.999984
Solyc04g009900	Kaempferol_Hexose_Deoxyhexose_Hex_C9H6O2	-0.999984
Solyc04g009900	Alpha_Solanine	-0.999984
Solyc04g009900	Malic_Acid	-0.999984
Solyc04g009900	C15H12O5_A_C9H12O8__hexose_malonyl_	-0.999984
Solyc04g009900	Alpha_Chaconine	-0.999984
Solyc04g009900	Benzyl_Alcohol_hexose_pentose	-0.999984
Solyc04g009900	Kaempferol_Hexose_Deoxyhexose_C12H12O5	-0.999984
Solyc04g009900	Kaempferol_O_Glucoside_Quercetin_3_O_rhamnoside	-0.999984
Solyc01g095070	Alanine	-0.999984
Solyc04g009900	Tartric_Acid	-0.999984
Solyc04g009900	Tri_Caffeoyl_Quinic_Acid	-0.999984
Solyc04g009900	K_Rha_gal_glu__kaempferol_3_O_rutinoside_7_O_glucoside_	-0.999984
Solyc04g051360	Solyc01g095750	-0.999983
Solyc04g009900	Bis_Dihydro_Caffeoyl_Spermine	-0.999983
Solyc08g007210	Esculeoside_B	-0.999983
Solyc09g082550	Solyc01g079300	-0.999983
Solyc03g093130	2_Methyl_Citric_Acid	-0.999983
Solyc01g103920	Glucuronic_Acid_Galacturonic_Acid	-0.999983
Solyc04g009900	Ribonic_Acid	-0.999983
Solyc04g009900	Hydroxyproline	-0.999983
Solyc00g007110	Solyc05g007170	-0.999983
Solyc07g066310	Aconitic_Acid	-0.999983
Solyc08g007210	Proline	-0.999983
Solyc04g009900	Dehydro_Tomatine	-0.999983
Solyc02g085630	Asparagine	-0.999983
Solyc04g009900	GlyceroPhosphocholine	-0.999983
Solyc04g009900	Fructose_Galactose_Glucose_Inositol_Mannose	-0.999983
Solyc08g007210	Glucoheptulose	-0.999983
Solyc04g009900	Mevalonic_Acid	-0.999983
Solyc05g005910	Solyc03g019680	-0.999983
Solyc09g089780	Solyc03g019680	-0.999983
Solyc03g007870	Citric_Acid	-0.999983
Solyc01g103920	Lysine	-0.999983
Solyc09g005080	Solyc07g055560	-0.999983
Solyc04g009900	Kukoamine_A	-0.999983
Solyc09g075420	Arginine	-0.999983
Solyc06g060230	Glucuronic_Acid_Galacturonic_Acid	-0.999983
Solyc09g098290	Solyc10g009060	-0.999982
Solyc01g103920	Raffinose_Melezitose	-0.999982
Solyc04g009900	Phosphatidylcholine	-0.999982
Solyc04g009900	Feruloyl_Quinic_Acid	-0.999982
Solyc06g060230	Lysine	-0.999982
Solyc04g009900	4_O_b_D_Glucosyl_cis_p_Coumaric_Acid	-0.999982
Solyc05g008820	Solyc06g005280	-0.999982
Solyc01g103920	d_Tomatine	-0.999982
Solyc04g009900	N_Caffeoyl_Putrescine	-0.999982
Solyc04g009900	N5_N10_Formyl_Tetrahydro_Folic_Acid	-0.999982
Solyc04g009900	Naringenin_Chalcone_Hexose	-0.999982
Solyc01g103920	Glycerol_3_Phosphate	-0.999982
Solyc06g060230	Raffinose_Melezitose	-0.999982
Solyc01g103920	Calystegine_A3	-0.999982
Solyc06g060230	d_Tomatine	-0.999981
Solyc01g103920	a_Tomatine	-0.999981
Solyc06g060230	Glycerol_3_Phosphate	-0.999981
Solyc06g060230	Calystegine_A3	-0.999981
Solyc01g108030	Arginine	-0.999981
Solyc07g055560	Solyc07g066310	-0.999981
Solyc04g009900	Dihydroxy_Tomatine	-0.999981
Solyc01g103920	O_Phosphoryl_Ethanolamine	-0.999981
Solyc06g060230	a_Tomatine	-0.99998
Solyc05g006360	Solyc08g007770	-0.99998
Solyc01g103920	Naringenin_C3H7O2NS	-0.99998
Solyc01g103920	Tyramine	-0.99998
Solyc01g103920	Tomatidine	-0.99998
Solyc01g103920	Glyceric_Acid_2_Phosphate_Glyceric_Acid_3_Phosphate	-0.99998
Solyc06g063370	Solyc07g064820	-0.99998
Solyc01g103920	Cysteine	-0.99998
Solyc02g091140	Glycine_Betaine	-0.99998
Solyc01g103920	Thiamine	-0.99998
Solyc01g103920	2_Nonaprenyl_6_Methoxy_1_4_Benzoquinol	-0.99998
Solyc01g103920	1_Caffeoyl_1_b_D_Glucose	-0.99998
Solyc01g103920	Ribose_5_Phosphate	-0.99998
Solyc01g103920	Peonidin_3_O_Glucoside	-0.99998
Solyc01g103920	Pyridoxine_5_Beta_D_Glucoside	-0.99998
Solyc01g103920	Sorbitol_Mannitol	-0.99998
Solyc01g103920	Xylose_Arabinose	-0.99998
Solyc01g103920	Kaempferol_Hexose_Deoxyhex_Hexose_C10H8O3	-0.99998
Solyc06g060230	O_Phosphoryl_Ethanolamine	-0.99998
Solyc01g103920	b_Tomatine	-0.99998
Solyc01g103920	ubiquinone	-0.99998
Solyc01g103920	1_Methyl_L_histidine	-0.99998
Solyc01g103920	Cinnamic_Aldehyde	-0.99998
Solyc01g103920	Mg_Protoporphyrin_Monomethyl_Ester	-0.99998
Solyc01g103920	NG_C3H7O2NS__C9H12O8_hexose_malonyl_	-0.99998
Solyc06g060230	Naringenin_C3H7O2NS	-0.99998
Solyc01g103920	Kaempferol_Hexose_Deoxyhexose_Hex_C9H6O2	-0.99998
Solyc01g103920	Alpha_Solanine	-0.99998
Solyc01g103920	Malic_Acid	-0.99998
Solyc06g060230	Tyramine	-0.99998
Solyc01g103920	C15H12O5_A_C9H12O8__hexose_malonyl_	-0.99998
Solyc01g103920	Alpha_Chaconine	-0.99998
Solyc06g060230	Tomatidine	-0.99998
Solyc06g060230	Glyceric_Acid_2_Phosphate_Glyceric_Acid_3_Phosphate	-0.99998
Solyc01g103920	Benzyl_Alcohol_hexose_pentose	-0.99998
Solyc08g006110	Solyc05g007170	-0.99998
Solyc04g074420	Solyc05g005910	-0.99998
Solyc09g089780	Solyc04g074420	-0.999979
Solyc06g060230	Cysteine	-0.999979
Solyc11g061980	Solyc07g009500	-0.999979
Solyc01g103920	Kaempferol_Hexose_Deoxyhexose_C12H12O5	-0.999979
Solyc01g103920	Kaempferol_O_Glucoside_Quercetin_3_O_rhamnoside	-0.999979
Solyc06g060230	Thiamine	-0.999979
Solyc03g093130	Arginine	-0.999979
Solyc01g103920	Tartric_Acid	-0.999979
Solyc06g060230	2_Nonaprenyl_6_Methoxy_1_4_Benzoquinol	-0.999979
Solyc06g060230	1_Caffeoyl_1_b_D_Glucose	-0.999979
Solyc06g060230	Ribose_5_Phosphate	-0.999979
Solyc06g060230	Peonidin_3_O_Glucoside	-0.999979
Solyc06g060230	Pyridoxine_5_Beta_D_Glucoside	-0.999979
Solyc01g103920	Tri_Caffeoyl_Quinic_Acid	-0.999979
Solyc06g060230	Sorbitol_Mannitol	-0.999979
Solyc06g060230	Xylose_Arabinose	-0.999979
Solyc06g060230	Kaempferol_Hexose_Deoxyhex_Hexose_C10H8O3	-0.999979
Solyc06g060230	b_Tomatine	-0.999979
Solyc06g060230	ubiquinone	-0.999979
Solyc01g103920	K_Rha_gal_glu__kaempferol_3_O_rutinoside_7_O_glucoside_	-0.999979
Solyc06g060230	1_Methyl_L_histidine	-0.999979
Solyc06g060230	Cinnamic_Aldehyde	-0.999979
Solyc06g060230	Mg_Protoporphyrin_Monomethyl_Ester	-0.999979
Solyc06g060230	NG_C3H7O2NS__C9H12O8_hexose_malonyl_	-0.999979
Solyc06g060230	Kaempferol_Hexose_Deoxyhexose_Hex_C9H6O2	-0.999979
Solyc07g064820	Solyc06g050800	-0.999979
Solyc06g060230	Alpha_Solanine	-0.999979
Solyc06g060230	Malic_Acid	-0.999979
Solyc06g060230	C15H12O5_A_C9H12O8__hexose_malonyl_	-0.999979
Solyc06g060230	Alpha_Chaconine	-0.999979
Solyc08g007210	Caffeic_Acid	-0.999979
Solyc01g103920	Bis_Dihydro_Caffeoyl_Spermine	-0.999979
Solyc06g060230	Benzyl_Alcohol_hexose_pentose	-0.999979
Solyc01g103920	Ribonic_Acid	-0.999979
Solyc01g103920	Hydroxyproline	-0.999979
Solyc06g060230	Kaempferol_Hexose_Deoxyhexose_C12H12O5	-0.999979
Solyc06g060230	Kaempferol_O_Glucoside_Quercetin_3_O_rhamnoside	-0.999979
Solyc01g103920	Dehydro_Tomatine	-0.999979
Solyc06g060230	Tartric_Acid	-0.999979
Solyc08g008280	Solyc01g086800	-0.999979
Solyc09g075420	2_Methyl_Citric_Acid	-0.999979
Solyc01g103920	GlyceroPhosphocholine	-0.999979
Solyc04g009900	Spermine	-0.999979
Solyc06g060230	Tri_Caffeoyl_Quinic_Acid	-0.999979
Solyc01g103920	Fructose_Galactose_Glucose_Inositol_Mannose	-0.999979
Solyc06g060230	K_Rha_gal_glu__kaempferol_3_O_rutinoside_7_O_glucoside_	-0.999978
Solyc01g103920	Mevalonic_Acid	-0.999978
Solyc06g060230	Bis_Dihydro_Caffeoyl_Spermine	-0.999978
Solyc01g103920	Kukoamine_A	-0.999978
Solyc06g060230	Ribonic_Acid	-0.999978
Solyc06g060230	Hydroxyproline	-0.999978
Solyc09g075420	Citric_Acid	-0.999978
Solyc04g009900	Feruloyl_Putrescine	-0.999978
Solyc04g009900	Apigenin_6_8_Di_Galactoside	-0.999978
Solyc04g009900	Kaempferol_3_O_rutinoside	-0.999978
Solyc06g060230	Dehydro_Tomatine	-0.999978
Solyc04g009900	Pantothenic_Acid	-0.999978
Solyc06g060230	GlyceroPhosphocholine	-0.999978
Solyc06g060230	Fructose_Galactose_Glucose_Inositol_Mannose	-0.999978
Solyc06g060230	Mevalonic_Acid	-0.999978
Solyc01g103920	Feruloyl_Quinic_Acid	-0.999978
Solyc01g103920	4_O_b_D_Glucosyl_cis_p_Coumaric_Acid	-0.999978
Solyc12g094610	Solyc08g081550	-0.999978
Solyc06g060230	Kukoamine_A	-0.999977
Solyc01g103920	N_Caffeoyl_Putrescine	-0.999977
Solyc01g103920	N5_N10_Formyl_Tetrahydro_Folic_Acid	-0.999977
Solyc01g103920	Naringenin_Chalcone_Hexose	-0.999977
Solyc08g007210	Asparagine	-0.999977
Solyc06g060230	Feruloyl_Quinic_Acid	-0.999977
Solyc02g085630	Proline	-0.999977
Solyc06g060230	4_O_b_D_Glucosyl_cis_p_Coumaric_Acid	-0.999977
Solyc06g060230	N_Caffeoyl_Putrescine	-0.999976
Solyc06g060230	N5_N10_Formyl_Tetrahydro_Folic_Acid	-0.999976
Solyc06g060230	Naringenin_Chalcone_Hexose	-0.999976
Solyc11g011440	Sucrose_Maltose_Isomalose_Trehalose	-0.999976
Solyc04g009900	Pipecolic_Acid	-0.999976
Solyc01g103920	Dihydroxy_Tomatine	-0.999976
Arginine	phytoene	-0.999976
Arginine	phytofluene	-0.999976
Arginine	9_9__di_cis_z_carotene	-0.999976
Solyc01g095070	Valine_Norvaline	-0.999975
Solyc06g060230	Dihydroxy_Tomatine	-0.999975
Solyc06g063280	Asparagine	-0.999975
Solyc04g009900	Naringenin_7_O_Glucoside	-0.999975
Solyc12g094610	Solyc05g051220	-0.999974
Solyc09g075820	Solyc05g005910	-0.999974
Solyc09g089780	Solyc09g075820	-0.999974
Solyc02g091140	Valine_Norvaline	-0.999974
Solyc01g103920	Spermine	-0.999974
Solyc05g052240	Tryptophan	-0.999974
Solyc01g103920	Feruloyl_Putrescine	-0.999973
Solyc08g007210	Tryptamine	-0.999973
Solyc01g103920	Apigenin_6_8_Di_Galactoside	-0.999973
Solyc01g103920	Kaempferol_3_O_rutinoside	-0.999973
Solyc01g103920	Pantothenic_Acid	-0.999973
Solyc06g060230	Spermine	-0.999973
Solyc04g009900	1_4_Di_Caffeoyl_Quinic_Acid	-0.999973
Solyc06g060230	Feruloyl_Putrescine	-0.999972
Solyc06g060230	Apigenin_6_8_Di_Galactoside	-0.999972
Solyc06g060230	Kaempferol_3_O_rutinoside	-0.999972
Solyc06g060230	Pantothenic_Acid	-0.999972
Solyc04g011350	Sucrose_Maltose_Isomalose_Trehalose	-0.999972
Solyc06g060230	Aconitic_Acid	-0.999972
Solyc04g077470	Sucrose_Maltose_Isomalose_Trehalose	-0.999972
phytoene	2_Methyl_Citric_Acid	-0.999971
phytofluene	2_Methyl_Citric_Acid	-0.999971
9_9__di_cis_z_carotene	2_Methyl_Citric_Acid	-0.999971
Solyc01g103920	Aconitic_Acid	-0.999971
Solyc01g103920	Pipecolic_Acid	-0.999971
Solyc06g060230	Pipecolic_Acid	-0.99997
Solyc04g009900	Kaempferol_Hexose_Deoxyhexose_Pentose	-0.999969
Solyc01g103920	Naringenin_7_O_Glucoside	-0.999969
Solyc02g087110	Solyc01g086800	-0.999969
Solyc12g094610	Solyc02g030100	-0.999969
Solyc04g072900	Solyc07g064820	-0.999969
Solyc06g060230	Naringenin_7_O_Glucoside	-0.999968
Solyc01g095070	Glycine_Betaine	-0.999968
Solyc05g006360	Solyc02g063360	-0.999968
Solyc07g055560	Solyc10g076510	-0.999968
Solyc06g063280	Proline	-0.999967
Solyc12g014630	Solyc05g006360	-0.999967
Solyc01g006550	Solyc06g076020	-0.999967
Solyc07g049290	Solyc01g090350	-0.999967
Solyc01g103920	1_4_Di_Caffeoyl_Quinic_Acid	-0.999967
Solyc07g066310	Phosphatidylcholine	-0.999967
Solyc04g009900	Tris_Dihydro_Caffeoyl_Spermine	-0.999967
Solyc04g009900	Kukokamine_C	-0.999966
Solyc06g060230	1_4_Di_Caffeoyl_Quinic_Acid	-0.999966
Solyc11g020230	Solyc08g008280	-0.999966
Solyc09g098290	Solyc07g047980	-0.999966
Solyc01g108240	Solyc07g049460	-0.999965
Solyc04g009900	Aconitic_Acid	-0.999965
Solyc06g060110	Solyc12g094610	-0.999965
Solyc04g051360	Solyc11g020230	-0.999965
Solyc07g049460	Solyc10g078600	-0.999964
Solyc04g009900	Esculeoside_B	-0.999964
Solyc04g063230	Solyc07g064820	-0.999963
Solyc01g103920	Kaempferol_Hexose_Deoxyhexose_Pentose	-0.999963
Solyc04g009900	Glucoheptulose	-0.999963
Solyc08g066210	Glycine_Betaine	-0.999963
Solyc06g074530	Glutamine	-0.999963
Solyc06g060230	Kaempferol_Hexose_Deoxyhexose_Pentose	-0.999963
Solyc04g078550	Citric_Acid	-0.999962
Solyc08g007210	Phosphatidylcholine	-0.999962
Solyc01g108030	Tryptamine	-0.999962
Solyc05g051400	Tryptophan	-0.999962
Proline	phytoene	-0.999962
Proline	phytofluene	-0.999962
Proline	9_9__di_cis_z_carotene	-0.999962
Solyc05g006360	Solyc03g007530	-0.999962
Solyc01g095070	Citric_Acid	-0.999961
Solyc07g055560	Solyc07g047980	-0.99996
Solyc11g020230	Solyc05g015350	-0.99996
Solyc01g103920	Tris_Dihydro_Caffeoyl_Spermine	-0.99996
Solyc01g103920	Kukokamine_C	-0.99996
Solyc03g093130	Tryptamine	-0.99996
Solyc12g005340	Sucrose_Maltose_Isomalose_Trehalose	-0.99996
Solyc07g053230	tomato_odour	-0.99996
Solyc06g060230	Tris_Dihydro_Caffeoyl_Spermine	-0.999959
Solyc03g007870	Alanine	-0.999959
Solyc06g060230	Kukokamine_C	-0.999959
Solyc08g079700	Solyc06g005280	-0.999959
Solyc03g044900	colour_uniformity	-0.999959
Solyc09g098290	Solyc10g076510	-0.999959
Solyc07g055560	Solyc06g063280	-0.999958
Solyc04g009900	Caffeic_Acid	-0.999958
Solyc01g103920	Esculeoside_B	-0.999958
Solyc11g020230	Solyc09g091510	-0.999957
Solyc09g075420	Valine_Norvaline	-0.999957
Solyc11g008010	Solyc12g094610	-0.999957
Solyc01g103920	Glucoheptulose	-0.999957
Solyc06g060230	Esculeoside_B	-0.999957
Solyc03g007870	Threonine_Homoserine	-0.999956
Solyc01g006550	Solyc10g009060	-0.999956
Solyc06g060230	Glucoheptulose	-0.999956
Solyc03g007870	Histidine	-0.999956
Solyc09g089780	Solyc12g008840	-0.999955
Solyc12g008840	Solyc05g005910	-0.999955
Solyc05g016380	Aconitic_Acid	-0.999955
Solyc08g066210	Valine_Norvaline	-0.999954
Solyc01g108030	Caffeic_Acid	-0.999954
Asparagine	phytoene	-0.999953
Asparagine	phytofluene	-0.999953
Asparagine	9_9__di_cis_z_carotene	-0.999953
Solyc07g053230	Solyc05g056170	-0.999953
Solyc09g075420	Proline	-0.999952
Solyc03g093130	Caffeic_Acid	-0.999952
Solyc11g020230	Solyc07g049550	-0.999952
Solyc07g049290	Solyc04g072000	-0.999952
Solyc08g007210	Arginine	-0.999951
Solyc01g103920	Caffeic_Acid	-0.999951
Solyc02g085630	Citric_Acid	-0.99995
Solyc02g091140	2_Methyl_Citric_Acid	-0.99995
Solyc01g079620	Sucrose_Maltose_Isomalose_Trehalose	-0.99995
Solyc06g060230	Caffeic_Acid	-0.99995
Solyc07g066310	Asparagine	-0.99995
Solyc04g009900	Tryptamine	-0.999949
Solyc06g075370	Solyc12g094610	-0.999949
Solyc09g075420	Glycine_Betaine	-0.999948
Solyc09g065200	Solyc06g005280	-0.999948
Solyc01g108030	Glucoheptulose	-0.999948
Solyc08g066210	Tyrosine	-0.999948
Solyc01g108030	Esculeoside_B	-0.999947
Valine_Norvaline	phytoene	-0.999947
Valine_Norvaline	phytofluene	-0.999947
Valine_Norvaline	9_9__di_cis_z_carotene	-0.999947
Solyc03g007870	Anthranilic_Acid	-0.999947
Solyc08g060920	Solyc11g073010	-0.999947
Solyc12g006450	Solyc06g005280	-0.999946
Solyc07g055560	Solyc02g085630	-0.999946
Solyc03g093130	Glucoheptulose	-0.999946
Solyc06g050800	Glutamine	-0.999945
Solyc09g089780	Solyc07g054490	-0.999945
Solyc05g005910	Solyc07g054490	-0.999945
Solyc03g005320	Solyc09g066410	-0.999945
Solyc03g117630	Solyc06g005280	-0.999945
Solyc08g007210	2_Methyl_Citric_Acid	-0.999945
Solyc03g093130	Esculeoside_B	-0.999945
Solyc01g108030	Kukokamine_C	-0.999944
Solyc01g108030	Tris_Dihydro_Caffeoyl_Spermine	-0.999944
Solyc02g081120	flouriness	-0.999944
Solyc02g091140	Arginine	-0.999944
Solyc02g087190	Solyc05g006360	-0.999943
Solyc09g075420	Asparagine	-0.999942
Solyc01g103920	Tryptamine	-0.999942
Solyc03g093130	Kukokamine_C	-0.999942
Solyc03g093130	Tris_Dihydro_Caffeoyl_Spermine	-0.999941
Solyc03g007870	Glucuronic_Acid_Galacturonic_Acid	-0.999941
Solyc06g060230	Tryptamine	-0.999941
Aconitic_Acid	turgidity	-0.99994
Solyc05g006360	Solyc03g118810	-0.99994
Solyc01g108030	Kaempferol_Hexose_Deoxyhexose_Pentose	-0.99994
Solyc03g007870	Lysine	-0.99994
Solyc09g089780	Solyc01g104950	-0.99994
Solyc01g104950	Solyc05g005910	-0.99994
Solyc07g066310	Proline	-0.999939
Solyc08g007210	Aconitic_Acid	-0.999939
Solyc03g007870	Raffinose_Melezitose	-0.999939
Solyc09g089780	Solyc07g053050	-0.999939
Solyc03g007870	d_Tomatine	-0.999939
Solyc07g053050	Solyc05g005910	-0.999939
Solyc03g007870	Glycerol_3_Phosphate	-0.999938
Solyc03g007870	Calystegine_A3	-0.999938
Solyc03g093130	Kaempferol_Hexose_Deoxyhexose_Pentose	-0.999938
Solyc07g049290	Solyc09g082340	-0.999937
Solyc04g082630	Solyc09g089780	-0.999937
Solyc07g055560	Solyc10g009060	-0.999937
Solyc04g082630	Solyc05g005910	-0.999937
Solyc03g005320	Solyc12g056600	-0.999937
Solyc03g007870	a_Tomatine	-0.999937
Solyc08g066210	Solyc11g073010	-0.999937
Glycine_Betaine	phytoene	-0.999937
Glycine_Betaine	phytofluene	-0.999937
Glycine_Betaine	9_9__di_cis_z_carotene	-0.999937
Solyc06g063280	Citric_Acid	-0.999937
Solyc12g094610	Solyc08g007460	-0.999937
Solyc09g005080	Solyc09g098290	-0.999937
Solyc03g007870	O_Phosphoryl_Ethanolamine	-0.999936
Solyc03g007870	Naringenin_C3H7O2NS	-0.999936
Solyc03g007870	Tyramine	-0.999936
Solyc01g108030	1_4_Di_Caffeoyl_Quinic_Acid	-0.999936
Solyc03g007870	Tomatidine	-0.999936
Solyc03g007870	Glyceric_Acid_2_Phosphate_Glyceric_Acid_3_Phosphate	-0.999935
Solyc08g060920	Tyrosine	-0.999935
Solyc03g007870	Cysteine	-0.999935
Solyc03g007870	Thiamine	-0.999935
Solyc03g007870	2_Nonaprenyl_6_Methoxy_1_4_Benzoquinol	-0.999935
Solyc03g007870	1_Caffeoyl_1_b_D_Glucose	-0.999935
Solyc03g007870	Ribose_5_Phosphate	-0.999935
Solyc03g007870	Peonidin_3_O_Glucoside	-0.999935
Solyc03g007870	Pyridoxine_5_Beta_D_Glucoside	-0.999935
Solyc03g007870	Sorbitol_Mannitol	-0.999935
Solyc03g007870	Xylose_Arabinose	-0.999935
Solyc03g007870	Kaempferol_Hexose_Deoxyhex_Hexose_C10H8O3	-0.999935
Solyc03g007870	b_Tomatine	-0.999935
Solyc03g007870	ubiquinone	-0.999935
Solyc03g007870	1_Methyl_L_histidine	-0.999935
Solyc03g007870	Cinnamic_Aldehyde	-0.999935
Solyc03g007870	Mg_Protoporphyrin_Monomethyl_Ester	-0.999935
Solyc03g007870	NG_C3H7O2NS__C9H12O8_hexose_malonyl_	-0.999935
Solyc03g007870	Kaempferol_Hexose_Deoxyhexose_Hex_C9H6O2	-0.999934
Solyc03g007870	Alpha_Solanine	-0.999934
Solyc03g007870	Malic_Acid	-0.999934
Solyc03g007870	C15H12O5_A_C9H12O8__hexose_malonyl_	-0.999934
Solyc03g007870	Alpha_Chaconine	-0.999934
Solyc03g007870	Benzyl_Alcohol_hexose_pentose	-0.999934
Solyc08g042000	Solyc07g064820	-0.999934
Solyc03g007870	Kaempferol_Hexose_Deoxyhexose_C12H12O5	-0.999934
Solyc03g007870	Kaempferol_O_Glucoside_Quercetin_3_O_rhamnoside	-0.999934
Solyc03g007870	Tartric_Acid	-0.999934
Solyc09g089780	Solyc10g084000	-0.999934
Solyc01g005760	Aconitic_Acid	-0.999934
Solyc03g007870	Tri_Caffeoyl_Quinic_Acid	-0.999934
Solyc08g014000	Solyc11g073010	-0.999934
Solyc10g084000	Solyc05g005910	-0.999934
Solyc03g007870	K_Rha_gal_glu__kaempferol_3_O_rutinoside_7_O_glucoside_	-0.999933
Solyc03g007870	Bis_Dihydro_Caffeoyl_Spermine	-0.999933
Solyc03g007870	Ribonic_Acid	-0.999933
Solyc03g007870	Hydroxyproline	-0.999933
Solyc03g093130	1_4_Di_Caffeoyl_Quinic_Acid	-0.999933
phytoene	Phosphatidylcholine	-0.999933
phytofluene	Phosphatidylcholine	-0.999933
9_9__di_cis_z_carotene	Phosphatidylcholine	-0.999933
Solyc03g007870	Dehydro_Tomatine	-0.999933
Solyc03g007870	GlyceroPhosphocholine	-0.999932
Solyc03g007870	Fructose_Galactose_Glucose_Inositol_Mannose	-0.999932
Solyc01g108030	Naringenin_7_O_Glucoside	-0.999932
Solyc03g007870	Mevalonic_Acid	-0.999932
Solyc01g006550	Solyc07g047980	-0.999932
Solyc03g007870	Kukoamine_A	-0.999932
Solyc04g078550	Solyc07g055560	-0.999931
Solyc03g005100	Solyc06g005280	-0.999931
Solyc03g007870	Feruloyl_Quinic_Acid	-0.999931
Solyc06g068460	Solyc11g061980	-0.999931
Solyc03g007870	4_O_b_D_Glucosyl_cis_p_Coumaric_Acid	-0.999931
Solyc04g078550	Alanine	-0.99993
Solyc01g108030	Pipecolic_Acid	-0.99993
Solyc05g016380	Phosphatidylcholine	-0.99993
Solyc03g007870	N_Caffeoyl_Putrescine	-0.99993
Solyc03g007870	N5_N10_Formyl_Tetrahydro_Folic_Acid	-0.99993
Solyc03g007870	Naringenin_Chalcone_Hexose	-0.99993
Solyc03g093130	Naringenin_7_O_Glucoside	-0.999929
Solyc08g007970	Sucrose_Maltose_Isomalose_Trehalose	-0.999928
Solyc03g007870	Dihydroxy_Tomatine	-0.999928
Solyc01g095070	Proline	-0.999928
Solyc03g093130	Pipecolic_Acid	-0.999927
Solyc02g089900	Solyc05g005910	-0.999927
Solyc09g089780	Solyc02g089900	-0.999927
Solyc06g060340	hardness	-0.999927
Solyc01g108030	Pantothenic_Acid	-0.999927
Solyc01g108030	Apigenin_6_8_Di_Galactoside	-0.999926
Solyc01g108030	Kaempferol_3_O_rutinoside	-0.999926
Solyc01g108030	Feruloyl_Putrescine	-0.999926
Solyc04g078550	Threonine_Homoserine	-0.999926
Solyc09g061840	Solyc05g006360	-0.999926
Solyc04g078550	Histidine	-0.999926
Solyc01g108030	Spermine	-0.999925
Solyc05g006360	Solyc09g074930	-0.999925
Solyc09g057630	Solyc05g007170	-0.999925
Solyc08g066210	2_Methyl_Citric_Acid	-0.999925
Solyc03g007870	Spermine	-0.999924
Solyc03g093130	Pantothenic_Acid	-0.999924
Solyc12g056600	Solyc01g095750	-0.999924
Solyc09g098290	Solyc05g005460	-0.999924
Solyc03g093130	Apigenin_6_8_Di_Galactoside	-0.999924
Solyc03g093130	Kaempferol_3_O_rutinoside	-0.999924
Solyc03g093130	Feruloyl_Putrescine	-0.999923
Solyc03g007870	Feruloyl_Putrescine	-0.999923
Solyc03g007870	Apigenin_6_8_Di_Galactoside	-0.999923
Solyc03g007870	Kaempferol_3_O_rutinoside	-0.999923
Solyc07g055560	Solyc06g076020	-0.999923
Solyc03g007870	Pantothenic_Acid	-0.999922
Solyc03g093130	Spermine	-0.999922
Solyc02g091140	Tyrosine	-0.999922
Solyc02g083860	Solyc05g007170	-0.999922
Solyc04g063230	Glutamine	-0.999922
Solyc10g076510	Solyc01g006550	-0.999922
Solyc02g094400	Glutamine	-0.999921
Solyc01g108030	Dihydroxy_Tomatine	-0.999921
Solyc08g014000	Tyrosine	-0.999921
Solyc04g009900	Arginine	-0.999921
Solyc06g074530	Solyc07g064820	-0.999921
Solyc07g064820	Solyc01g099620	-0.99992
Solyc09g075420	Phosphatidylcholine	-0.99992
Solyc09g089780	Phenilalanine	-0.99992
Solyc05g005910	Phenilalanine	-0.99992
Solyc01g108030	Naringenin_Chalcone_Hexose	-0.999919
Solyc01g108030	N5_N10_Formyl_Tetrahydro_Folic_Acid	-0.999919
Solyc01g108030	N_Caffeoyl_Putrescine	-0.999919
Solyc07g008560	Solyc06g005280	-0.999919
Solyc03g007870	Pipecolic_Acid	-0.999919
Solyc01g108030	4_O_b_D_Glucosyl_cis_p_Coumaric_Acid	-0.999918
Solyc01g108030	Feruloyl_Quinic_Acid	-0.999918
Solyc03g093130	Dihydroxy_Tomatine	-0.999918
Solyc10g086380	Solyc12g010950	-0.999918
Solyc11g020230	Solyc04g077050	-0.999917
Solyc01g108030	Kukoamine_A	-0.999917
Solyc08g066210	Arginine	-0.999917
Solyc01g108030	Mevalonic_Acid	-0.999917
Solyc03g007870	Naringenin_7_O_Glucoside	-0.999916
Solyc01g108030	Fructose_Galactose_Glucose_Inositol_Mannose	-0.999916
Solyc01g108030	GlyceroPhosphocholine	-0.999916
Solyc01g108030	Dehydro_Tomatine	-0.999916
Solyc03g093130	Naringenin_Chalcone_Hexose	-0.999916
Solyc03g093130	N5_N10_Formyl_Tetrahydro_Folic_Acid	-0.999916
Solyc03g093130	N_Caffeoyl_Putrescine	-0.999916
Solyc01g108030	Hydroxyproline	-0.999916
Solyc01g108030	Ribonic_Acid	-0.999916
Solyc09g011650	Solyc07g064820	-0.999916
Solyc01g108030	Bis_Dihydro_Caffeoyl_Spermine	-0.999916
Solyc08g008600	Solyc12g010950	-0.999916
Solyc01g095070	Asparagine	-0.999915
Solyc03g093130	4_O_b_D_Glucosyl_cis_p_Coumaric_Acid	-0.999915
Solyc03g093130	Feruloyl_Quinic_Acid	-0.999915
Solyc01g108030	K_Rha_gal_glu__kaempferol_3_O_rutinoside_7_O_glucoside_	-0.999915
Solyc01g108030	Tri_Caffeoyl_Quinic_Acid	-0.999915
Solyc01g108030	Tartric_Acid	-0.999915
Solyc01g108030	Kaempferol_O_Glucoside_Quercetin_3_O_rhamnoside	-0.999915
Solyc01g108030	Kaempferol_Hexose_Deoxyhexose_C12H12O5	-0.999915
Solyc01g095750	Solyc09g066410	-0.999914
Solyc01g108030	Benzyl_Alcohol_hexose_pentose	-0.999914
Solyc01g108030	Alpha_Chaconine	-0.999914
Solyc01g108030	C15H12O5_A_C9H12O8__hexose_malonyl_	-0.999914
Solyc01g108030	Malic_Acid	-0.999914
Solyc01g108030	Alpha_Solanine	-0.999914
Solyc02g085630	Alanine	-0.999914
Solyc03g093130	Kukoamine_A	-0.999914
Solyc04g078550	Anthranilic_Acid	-0.999914
Solyc01g108030	Kaempferol_Hexose_Deoxyhexose_Hex_C9H6O2	-0.999914
Solyc01g108030	NG_C3H7O2NS__C9H12O8_hexose_malonyl_	-0.999914
Solyc01g108030	Mg_Protoporphyrin_Monomethyl_Ester	-0.999914
Solyc01g108030	Cinnamic_Aldehyde	-0.999914
Solyc02g091140	Tryptamine	-0.999914
Solyc01g108030	1_Methyl_L_histidine	-0.999914
Solyc01g108030	ubiquinone	-0.999914
Solyc01g108030	b_Tomatine	-0.999914
Solyc01g108030	Kaempferol_Hexose_Deoxyhex_Hexose_C10H8O3	-0.999914
Solyc01g108030	Xylose_Arabinose	-0.999914
Solyc01g108030	Sorbitol_Mannitol	-0.999914
Solyc03g093130	Mevalonic_Acid	-0.999914
Solyc01g108030	Pyridoxine_5_Beta_D_Glucoside	-0.999914
Solyc01g108030	Peonidin_3_O_Glucoside	-0.999914
Solyc01g108030	Ribose_5_Phosphate	-0.999913
Solyc01g108030	1_Caffeoyl_1_b_D_Glucose	-0.999913
Solyc01g108030	2_Nonaprenyl_6_Methoxy_1_4_Benzoquinol	-0.999913
Solyc01g108030	Thiamine	-0.999913
Solyc12g014600	Solyc05g005910	-0.999913
Solyc03g093130	Fructose_Galactose_Glucose_Inositol_Mannose	-0.999913
Solyc01g108030	Cysteine	-0.999913
Solyc03g093130	GlyceroPhosphocholine	-0.999913
Solyc09g089780	Solyc12g014600	-0.999913
Solyc03g093130	Dehydro_Tomatine	-0.999913
Solyc01g108030	Glyceric_Acid_2_Phosphate_Glyceric_Acid_3_Phosphate	-0.999913
Solyc03g034220	Tryptophan	-0.999913
Solyc01g108030	Tomatidine	-0.999913
Solyc03g007870	1_4_Di_Caffeoyl_Quinic_Acid	-0.999913
Solyc03g093130	Hydroxyproline	-0.999913
Solyc08g007210	Valine_Norvaline	-0.999913
Solyc03g093130	Ribonic_Acid	-0.999913
Solyc01g108030	Tyramine	-0.999913
Solyc04g009900	2_Methyl_Citric_Acid	-0.999913
Solyc01g108030	Naringenin_C3H7O2NS	-0.999913
Solyc03g093130	Bis_Dihydro_Caffeoyl_Spermine	-0.999913
Solyc01g108030	O_Phosphoryl_Ethanolamine	-0.999912
Solyc03g093130	K_Rha_gal_glu__kaempferol_3_O_rutinoside_7_O_glucoside_	-0.999912
Phosphatidylcholine	turgidity	-0.999912
Solyc03g093130	Tri_Caffeoyl_Quinic_Acid	-0.999912
Solyc11g061980	Solyc08g062960	-0.999912
Solyc03g093130	Tartric_Acid	-0.999912
Solyc01g103920	Arginine	-0.999912
Solyc03g093130	Kaempferol_O_Glucoside_Quercetin_3_O_rhamnoside	-0.999912
Solyc03g093130	Kaempferol_Hexose_Deoxyhexose_C12H12O5	-0.999912
Solyc03g093130	Benzyl_Alcohol_hexose_pentose	-0.999911
Solyc01g108030	a_Tomatine	-0.999911
Solyc03g093130	Alpha_Chaconine	-0.999911
Solyc03g093130	C15H12O5_A_C9H12O8__hexose_malonyl_	-0.999911
Solyc03g093130	Malic_Acid	-0.999911
Solyc03g093130	Alpha_Solanine	-0.999911
Solyc03g093130	Kaempferol_Hexose_Deoxyhexose_Hex_C9H6O2	-0.999911
Solyc03g093130	NG_C3H7O2NS__C9H12O8_hexose_malonyl_	-0.999911
Solyc03g093130	Mg_Protoporphyrin_Monomethyl_Ester	-0.999911
Solyc03g093130	Cinnamic_Aldehyde	-0.999911
Solyc03g093130	1_Methyl_L_histidine	-0.999911
Solyc03g093130	ubiquinone	-0.999911
Solyc03g093130	b_Tomatine	-0.999911
Solyc03g093130	Kaempferol_Hexose_Deoxyhex_Hexose_C10H8O3	-0.999911
Solyc03g093130	Xylose_Arabinose	-0.99991
Solyc03g093130	Sorbitol_Mannitol	-0.99991
Solyc03g093130	Pyridoxine_5_Beta_D_Glucoside	-0.99991
Solyc03g093130	Peonidin_3_O_Glucoside	-0.99991
Solyc03g093130	Ribose_5_Phosphate	-0.99991
Solyc03g093130	1_Caffeoyl_1_b_D_Glucose	-0.99991
Solyc03g093130	2_Nonaprenyl_6_Methoxy_1_4_Benzoquinol	-0.99991
Solyc06g060230	Arginine	-0.99991
Solyc03g093130	Thiamine	-0.99991
Solyc01g108030	Calystegine_A3	-0.99991
Solyc03g093130	Cysteine	-0.99991
Solyc02g085630	Threonine_Homoserine	-0.99991
Solyc01g108030	Glycerol_3_Phosphate	-0.99991
Solyc03g093130	Glyceric_Acid_2_Phosphate_Glyceric_Acid_3_Phosphate	-0.99991
Solyc03g093130	Tomatidine	-0.99991
Solyc03g093130	Tyramine	-0.999909
Solyc03g093130	Naringenin_C3H7O2NS	-0.999909
Solyc02g085630	Histidine	-0.999909
Solyc01g108030	d_Tomatine	-0.999909
Solyc03g093130	O_Phosphoryl_Ethanolamine	-0.999909
Solyc01g108030	Raffinose_Melezitose	-0.999909
Solyc07g062130	Solyc12g094610	-0.999909
Solyc02g091140	Solyc11g073010	-0.999909
Solyc03g093130	a_Tomatine	-0.999908
Solyc05g008780	Sucrose_Maltose_Isomalose_Trehalose	-0.999908
Solyc10g078590	Aconitic_Acid	-0.999908
Solyc01g108030	Lysine	-0.999907
Solyc03g007870	Kaempferol_Hexose_Deoxyhexose_Pentose	-0.999907
Solyc03g093130	Calystegine_A3	-0.999907
Solyc04g078550	Glucuronic_Acid_Galacturonic_Acid	-0.999907
Solyc03g093130	Glycerol_3_Phosphate	-0.999906
Solyc01g108030	Glucuronic_Acid_Galacturonic_Acid	-0.999906
Solyc03g093130	d_Tomatine	-0.999906
Solyc05g016380	Asparagine	-0.999906
Solyc04g078550	Lysine	-0.999905
Solyc03g093130	Raffinose_Melezitose	-0.999905
Solyc04g078550	Raffinose_Melezitose	-0.999904
Solyc03g093130	Lysine	-0.999904
Solyc01g005760	Phosphatidylcholine	-0.999904
Solyc04g078550	d_Tomatine	-0.999904
Solyc04g078550	Glycerol_3_Phosphate	-0.999903
Solyc03g093130	Glucuronic_Acid_Galacturonic_Acid	-0.999903
Solyc01g103920	2_Methyl_Citric_Acid	-0.999903
phytoene	Aconitic_Acid	-0.999903
phytofluene	Aconitic_Acid	-0.999903
9_9__di_cis_z_carotene	Aconitic_Acid	-0.999903
Solyc04g078550	Calystegine_A3	-0.999903
Solyc03g007870	Tris_Dihydro_Caffeoyl_Spermine	-0.999902
Solyc02g091140	Caffeic_Acid	-0.999902
Solyc03g007870	Kukokamine_C	-0.999902
Solyc04g078550	a_Tomatine	-0.999902
Solyc06g060230	2_Methyl_Citric_Acid	-0.999901
Solyc04g078550	O_Phosphoryl_Ethanolamine	-0.9999
Solyc04g078550	Naringenin_C3H7O2NS	-0.9999
Solyc04g078550	Tyramine	-0.9999
Solyc04g078550	Tomatidine	-0.9999
Solyc04g078550	Glyceric_Acid_2_Phosphate_Glyceric_Acid_3_Phosphate	-0.9999
Solyc08g007210	Glycine_Betaine	-0.9999
Solyc04g078550	Cysteine	-0.999899
Solyc07g066310	Citric_Acid	-0.999899
Solyc04g078550	Thiamine	-0.999899
Solyc04g078550	2_Nonaprenyl_6_Methoxy_1_4_Benzoquinol	-0.999899
Solyc04g078550	1_Caffeoyl_1_b_D_Glucose	-0.999899
Solyc04g078550	Ribose_5_Phosphate	-0.999899
Solyc03g120260	Solyc05g005910	-0.999899
Solyc04g078550	Peonidin_3_O_Glucoside	-0.999899
Solyc04g078550	Pyridoxine_5_Beta_D_Glucoside	-0.999899
Solyc09g089780	Solyc03g120260	-0.999899
Solyc04g078550	Sorbitol_Mannitol	-0.999899
Solyc04g078550	Xylose_Arabinose	-0.999899
Solyc04g078550	Kaempferol_Hexose_Deoxyhex_Hexose_C10H8O3	-0.999899
Solyc04g078550	b_Tomatine	-0.999899
Solyc04g078550	ubiquinone	-0.999899
Solyc04g078550	1_Methyl_L_histidine	-0.999899
Solyc04g078550	Cinnamic_Aldehyde	-0.999899
Solyc04g078550	Mg_Protoporphyrin_Monomethyl_Ester	-0.999899
Solyc04g078550	NG_C3H7O2NS__C9H12O8_hexose_malonyl_	-0.999899
Solyc04g078550	Kaempferol_Hexose_Deoxyhexose_Hex_C9H6O2	-0.999899
Solyc01g108030	Anthranilic_Acid	-0.999899
Solyc04g078550	Alpha_Solanine	-0.999899
Solyc04g078550	Malic_Acid	-0.999899
Solyc04g078550	C15H12O5_A_C9H12O8__hexose_malonyl_	-0.999898
Solyc04g078550	Alpha_Chaconine	-0.999898
Solyc04g078550	Benzyl_Alcohol_hexose_pentose	-0.999898
Solyc03g007870	Esculeoside_B	-0.999898
Solyc04g078550	Kaempferol_Hexose_Deoxyhexose_C12H12O5	-0.999898
Solyc04g078550	Kaempferol_O_Glucoside_Quercetin_3_O_rhamnoside	-0.999898
Solyc04g078550	Tartric_Acid	-0.999898
Solyc04g078550	Tri_Caffeoyl_Quinic_Acid	-0.999898
Solyc04g078550	K_Rha_gal_glu__kaempferol_3_O_rutinoside_7_O_glucoside_	-0.999897
Solyc03g007870	Glucoheptulose	-0.999897
Solyc04g078550	Bis_Dihydro_Caffeoyl_Spermine	-0.999897
Solyc04g078550	Ribonic_Acid	-0.999897
Solyc04g078550	Hydroxyproline	-0.999897
Solyc06g063280	Alanine	-0.999896
Solyc04g078550	Dehydro_Tomatine	-0.999896
Solyc03g093120	Glycine_Betaine	-0.999896
Solyc02g085630	Anthranilic_Acid	-0.999896
Solyc04g078550	GlyceroPhosphocholine	-0.999896
Solyc04g078550	Fructose_Galactose_Glucose_Inositol_Mannose	-0.999896
Solyc04g078550	Mevalonic_Acid	-0.999896
Solyc03g093130	Anthranilic_Acid	-0.999895
Solyc04g078550	Kukoamine_A	-0.999895
Solyc04g081930	Solyc06g005280	-0.999895
Solyc07g055560	Solyc03g007870	-0.999895
Solyc04g078550	Feruloyl_Quinic_Acid	-0.999894
Solyc04g078550	4_O_b_D_Glucosyl_cis_p_Coumaric_Acid	-0.999894
Solyc02g090310	Solyc05g007170	-0.999893
Solyc02g091140	Glucoheptulose	-0.999893
Solyc04g078550	N_Caffeoyl_Putrescine	-0.999893
Solyc04g078550	N5_N10_Formyl_Tetrahydro_Folic_Acid	-0.999893
Solyc04g078550	Naringenin_Chalcone_Hexose	-0.999893
Solyc09g005080	Solyc01g006550	-0.999892
Solyc02g091140	Esculeoside_B	-0.999892
Solyc05g016380	Proline	-0.999892
Solyc06g063280	Threonine_Homoserine	-0.999892
Solyc06g063280	Histidine	-0.999891
Solyc04g078550	Dihydroxy_Tomatine	-0.99989
Solyc01g095070	Phosphatidylcholine	-0.999889
Solyc05g006360	Phenilalanine	-0.999889
Solyc02g085630	Glucuronic_Acid_Galacturonic_Acid	-0.999888
Solyc02g091140	Kukokamine_C	-0.999888
Solyc01g067380	Sucrose_Maltose_Isomalose_Trehalose	-0.999888
Solyc03g007870	Caffeic_Acid	-0.999887
Solyc03g083920	hardness	-0.999887
Solyc09g075420	Aconitic_Acid	-0.999887
Solyc02g091140	Tris_Dihydro_Caffeoyl_Spermine	-0.999887
Solyc02g085630	Lysine	-0.999887
Solyc02g085630	Raffinose_Melezitose	-0.999886
Solyc04g078550	Spermine	-0.999885
Asparagine	turgidity	-0.999885
Solyc02g085630	d_Tomatine	-0.999885
Solyc01g108030	Histidine	-0.999885
Solyc02g085630	Glycerol_3_Phosphate	-0.999884
Solyc01g108030	Threonine_Homoserine	-0.999884
Solyc04g078550	Feruloyl_Putrescine	-0.999884
Solyc04g078550	Apigenin_6_8_Di_Galactoside	-0.999884
Solyc04g078550	Kaempferol_3_O_rutinoside	-0.999884
Solyc04g078550	Pantothenic_Acid	-0.999884
Solyc02g085630	Calystegine_A3	-0.999884
Solyc01g010480	Solyc05g007170	-0.999883
Solyc02g085630	a_Tomatine	-0.999883
Solyc03g123620	colour_uniformity	-0.999883
Solyc09g089780	Solyc09g074930	-0.999882
Solyc09g074930	Solyc05g005910	-0.999882
Solyc03g093120	Valine_Norvaline	-0.999882
Solyc02g091140	Kaempferol_Hexose_Deoxyhexose_Pentose	-0.999882
Solyc08g075870	Glutamine	-0.999882
Solyc08g066210	Tryptamine	-0.999881
Solyc02g085630	O_Phosphoryl_Ethanolamine	-0.999881
Solyc03g093130	Histidine	-0.999881
Solyc02g085630	Naringenin_C3H7O2NS	-0.999881
Solyc02g085630	Tyramine	-0.999881
Solyc02g085630	Tomatidine	-0.999881
Solyc02g085630	Glyceric_Acid_2_Phosphate_Glyceric_Acid_3_Phosphate	-0.999881
Solyc03g093130	Threonine_Homoserine	-0.999881
Solyc08g042000	Glutamine	-0.99988
Solyc02g085630	Cysteine	-0.99988
Solyc02g085630	Thiamine	-0.99988
Solyc02g085630	2_Nonaprenyl_6_Methoxy_1_4_Benzoquinol	-0.99988
Solyc02g085630	1_Caffeoyl_1_b_D_Glucose	-0.99988
Solyc02g085630	Ribose_5_Phosphate	-0.99988
Solyc02g085630	Peonidin_3_O_Glucoside	-0.99988
Solyc02g085630	Pyridoxine_5_Beta_D_Glucoside	-0.99988
Solyc02g085630	Sorbitol_Mannitol	-0.99988
Solyc02g085630	Xylose_Arabinose	-0.99988
Solyc02g085630	Kaempferol_Hexose_Deoxyhex_Hexose_C10H8O3	-0.99988
Solyc02g085630	b_Tomatine	-0.99988
Solyc11g061980	Solyc07g005440	-0.99988
Solyc02g085630	ubiquinone	-0.99988
Solyc04g078550	Pipecolic_Acid	-0.99988
Solyc02g085630	1_Methyl_L_histidine	-0.999879
Solyc02g085630	Cinnamic_Aldehyde	-0.999879
Solyc02g085630	Mg_Protoporphyrin_Monomethyl_Ester	-0.999879
Solyc02g085630	NG_C3H7O2NS__C9H12O8_hexose_malonyl_	-0.999879
Solyc09g098290	Solyc10g078590	-0.999879
Solyc02g085630	Kaempferol_Hexose_Deoxyhexose_Hex_C9H6O2	-0.999879
Solyc01g108030	Alanine	-0.999879
Solyc02g085630	Alpha_Solanine	-0.999879
Solyc02g085630	Malic_Acid	-0.999879
Solyc02g085630	C15H12O5_A_C9H12O8__hexose_malonyl_	-0.999879
Solyc02g085630	Alpha_Chaconine	-0.999879
Solyc02g085630	Benzyl_Alcohol_hexose_pentose	-0.999879
Solyc12g094610	Solyc03g007890	-0.999879
Solyc02g085630	Kaempferol_Hexose_Deoxyhexose_C12H12O5	-0.999878
Solyc02g085630	Kaempferol_O_Glucoside_Quercetin_3_O_rhamnoside	-0.999878
Solyc02g085630	Tartric_Acid	-0.999878
Solyc02g085630	Tri_Caffeoyl_Quinic_Acid	-0.999878
Solyc02g071430	flouriness	-0.999878
Solyc02g085630	K_Rha_gal_glu__kaempferol_3_O_rutinoside_7_O_glucoside_	-0.999878
Solyc02g085630	Bis_Dihydro_Caffeoyl_Spermine	-0.999877
Solyc02g085630	Ribonic_Acid	-0.999877
Solyc02g085630	Hydroxyproline	-0.999877
Solyc06g063280	Anthranilic_Acid	-0.999877
Solyc02g085630	Dehydro_Tomatine	-0.999877
Solyc02g088690	Solyc05g005910	-0.999877
Solyc02g085630	GlyceroPhosphocholine	-0.999877
Solyc04g078550	Naringenin_7_O_Glucoside	-0.999876
Solyc02g085630	Fructose_Galactose_Glucose_Inositol_Mannose	-0.999876
Solyc09g089780	Solyc02g088690	-0.999876
Solyc02g085630	Mevalonic_Acid	-0.999876
Solyc01g005760	Asparagine	-0.999876
Solyc02g085630	Kukoamine_A	-0.999876
Solyc03g093130	Alanine	-0.999875
Solyc02g091140	1_4_Di_Caffeoyl_Quinic_Acid	-0.999875
Solyc01g006550	Solyc05g005460	-0.999875
Solyc10g081970	Sucrose_Maltose_Isomalose_Trehalose	-0.999875
Solyc03g007870	Tryptamine	-0.999874
Solyc02g085630	Feruloyl_Quinic_Acid	-0.999874
Solyc02g085630	4_O_b_D_Glucosyl_cis_p_Coumaric_Acid	-0.999874
Solyc12g008430	Glutamine	-0.999874
Solyc04g009900	Valine_Norvaline	-0.999873
Solyc02g085630	N_Caffeoyl_Putrescine	-0.999873
Solyc02g085630	N5_N10_Formyl_Tetrahydro_Folic_Acid	-0.999873
Solyc02g085630	Naringenin_Chalcone_Hexose	-0.999873
Solyc10g078590	Phosphatidylcholine	-0.999873
Solyc04g078550	1_4_Di_Caffeoyl_Quinic_Acid	-0.999872
Solyc05g006360	Solyc10g084000	-0.999871
Solyc02g091140	Naringenin_7_O_Glucoside	-0.999871
Solyc02g085630	Dihydroxy_Tomatine	-0.99987
Proline	turgidity	-0.999869
Solyc06g063280	Glucuronic_Acid_Galacturonic_Acid	-0.999868
Solyc02g091140	Pipecolic_Acid	-0.999868
Solyc08g066210	Caffeic_Acid	-0.999868
Solyc06g063280	Lysine	-0.999867
Solyc10g006660	Tryptophan	-0.999867
Solyc04g082630	Solyc05g006360	-0.999866
Solyc06g063280	Raffinose_Melezitose	-0.999865
Solyc04g078550	Kaempferol_Hexose_Deoxyhexose_Pentose	-0.999865
Solyc02g085630	Spermine	-0.999865
Solyc06g063280	d_Tomatine	-0.999865
Solyc07g053050	Solyc05g006360	-0.999864
Solyc06g063280	Glycerol_3_Phosphate	-0.999864
Solyc02g094400	Solyc07g064820	-0.999864
Solyc02g085630	Feruloyl_Putrescine	-0.999864
Solyc02g085630	Apigenin_6_8_Di_Galactoside	-0.999863
Solyc02g085630	Kaempferol_3_O_rutinoside	-0.999863
Solyc02g085630	Pantothenic_Acid	-0.999863
Solyc06g063280	Calystegine_A3	-0.999863
Solyc02g091140	Pantothenic_Acid	-0.999863
Solyc02g091140	Apigenin_6_8_Di_Galactoside	-0.999863
Solyc02g091140	Kaempferol_3_O_rutinoside	-0.999863
Solyc02g091140	Feruloyl_Putrescine	-0.999863
Solyc01g099620	Glutamine	-0.999862
Solyc06g063280	a_Tomatine	-0.999862
Solyc05g006360	Solyc01g104950	-0.999862
Solyc07g055560	Solyc09g082670	-0.999862
Solyc02g091140	Spermine	-0.999861
Solyc09g089780	Solyc03g118810	-0.999861
Solyc01g103920	Valine_Norvaline	-0.999861
Solyc03g118810	Solyc05g005910	-0.999861
Solyc03g093130	Tyrosine	-0.999861
Solyc05g008220	Solyc06g005280	-0.999861
Solyc06g063280	O_Phosphoryl_Ethanolamine	-0.999861
Solyc11g061980	Solyc01g081540	-0.99986
Solyc06g063280	Naringenin_C3H7O2NS	-0.99986
Solyc06g063280	Tyramine	-0.99986
Solyc06g063280	Tomatidine	-0.99986
Solyc06g063280	Glyceric_Acid_2_Phosphate_Glyceric_Acid_3_Phosphate	-0.99986
Solyc06g060230	Valine_Norvaline	-0.99986
Solyc01g005760	Proline	-0.99986
Solyc05g005460	Aconitic_Acid	-0.99986
Solyc06g063280	Cysteine	-0.999859
Solyc04g078550	Tris_Dihydro_Caffeoyl_Spermine	-0.999859
Solyc06g063280	Thiamine	-0.999859
Solyc06g063280	2_Nonaprenyl_6_Methoxy_1_4_Benzoquinol	-0.999859
Solyc06g063280	1_Caffeoyl_1_b_D_Glucose	-0.999859
Solyc06g063280	Ribose_5_Phosphate	-0.999859
Solyc06g063280	Peonidin_3_O_Glucoside	-0.999859
Solyc06g063280	Pyridoxine_5_Beta_D_Glucoside	-0.999859
Solyc06g063280	Sorbitol_Mannitol	-0.999859
Solyc06g063280	Xylose_Arabinose	-0.999859
Solyc06g063280	Kaempferol_Hexose_Deoxyhex_Hexose_C10H8O3	-0.999859
Solyc06g063280	b_Tomatine	-0.999859
Solyc04g078550	Kukokamine_C	-0.999859
Solyc06g063280	ubiquinone	-0.999859
Solyc06g063280	1_Methyl_L_histidine	-0.999859
Solyc06g063280	Cinnamic_Aldehyde	-0.999859
Solyc06g063280	Mg_Protoporphyrin_Monomethyl_Ester	-0.999859
Solyc06g063280	NG_C3H7O2NS__C9H12O8_hexose_malonyl_	-0.999859
Solyc02g085630	Pipecolic_Acid	-0.999859
Solyc06g063280	Kaempferol_Hexose_Deoxyhexose_Hex_C9H6O2	-0.999858
Solyc06g063280	Alpha_Solanine	-0.999858
Solyc06g063280	Malic_Acid	-0.999858
Solyc06g063280	C15H12O5_A_C9H12O8__hexose_malonyl_	-0.999858
Solyc06g063280	Alpha_Chaconine	-0.999858
Solyc06g063280	Benzyl_Alcohol_hexose_pentose	-0.999858
Solyc07g007590	Solyc06g005280	-0.999858
Solyc04g009900	Glycine_Betaine	-0.999858
Solyc06g063280	Kaempferol_Hexose_Deoxyhexose_C12H12O5	-0.999857
Solyc06g063280	Kaempferol_O_Glucoside_Quercetin_3_O_rhamnoside	-0.999857
Solyc06g063280	Tartric_Acid	-0.999857
Solyc06g063280	Tri_Caffeoyl_Quinic_Acid	-0.999857
Solyc08g066210	Glucoheptulose	-0.999857
Solyc01g108030	Tyrosine	-0.999857
Solyc06g063280	K_Rha_gal_glu__kaempferol_3_O_rutinoside_7_O_glucoside_	-0.999857
Solyc06g082240	flouriness	-0.999857
Solyc11g020230	Solyc09g011810	-0.999856
Solyc09g011650	Glutamine	-0.999856
Solyc06g063280	Bis_Dihydro_Caffeoyl_Spermine	-0.999856
Solyc12g094610	Solyc10g047030	-0.999856
Solyc06g063280	Ribonic_Acid	-0.999856
Solyc06g063280	Hydroxyproline	-0.999856
Solyc02g091140	Dihydroxy_Tomatine	-0.999856
Solyc08g066210	Esculeoside_B	-0.999856
Solyc06g063280	Dehydro_Tomatine	-0.999856
Solyc06g063280	GlyceroPhosphocholine	-0.999855
Solyc06g063280	Fructose_Galactose_Glucose_Inositol_Mannose	-0.999855
Solyc02g085630	Naringenin_7_O_Glucoside	-0.999855
Solyc06g063280	Mevalonic_Acid	-0.999855
Solyc06g063280	Kukoamine_A	-0.999854
Solyc04g072760	Glutamine	-0.999854
Solyc04g078550	Esculeoside_B	-0.999854
Solyc05g006360	Solyc07g054490	-0.999854
Solyc02g091140	Naringenin_Chalcone_Hexose	-0.999853
Solyc02g091140	N5_N10_Formyl_Tetrahydro_Folic_Acid	-0.999853
Solyc02g091140	N_Caffeoyl_Putrescine	-0.999853
Solyc06g063280	Feruloyl_Quinic_Acid	-0.999853
Solyc04g078550	Glucoheptulose	-0.999853
Solyc06g063280	4_O_b_D_Glucosyl_cis_p_Coumaric_Acid	-0.999853
Solyc02g091140	4_O_b_D_Glucosyl_cis_p_Coumaric_Acid	-0.999852
Solyc11g020230	Solyc08g068600	-0.999852
Solyc02g091140	Feruloyl_Quinic_Acid	-0.999852
Solyc06g063280	N_Caffeoyl_Putrescine	-0.999852
Solyc06g063280	N5_N10_Formyl_Tetrahydro_Folic_Acid	-0.999852
Solyc06g063280	Naringenin_Chalcone_Hexose	-0.999852
Solyc01g095070	Aconitic_Acid	-0.999851
Solyc08g066210	Kukokamine_C	-0.999851
Solyc02g089440	Solyc07g064820	-0.999851
Solyc08g066210	Tris_Dihydro_Caffeoyl_Spermine	-0.99985
Solyc02g085630	1_4_Di_Caffeoyl_Quinic_Acid	-0.99985
Solyc02g091140	Kukoamine_A	-0.99985
Solyc07g066310	Alanine	-0.99985
Solyc02g091140	Mevalonic_Acid	-0.99985
Solyc02g091140	Fructose_Galactose_Glucose_Inositol_Mannose	-0.999849
Solyc02g091140	GlyceroPhosphocholine	-0.999849
Solyc02g091140	Dehydro_Tomatine	-0.999849
Solyc06g063280	Dihydroxy_Tomatine	-0.999849
Solyc09g010690	Glutamine	-0.999849
Solyc02g091140	Hydroxyproline	-0.999849
Solyc02g091140	Ribonic_Acid	-0.999849
Solyc02g091140	Bis_Dihydro_Caffeoyl_Spermine	-0.999848
Solyc11g013110	Solyc05g007170	-0.999848
Solyc02g091140	K_Rha_gal_glu__kaempferol_3_O_rutinoside_7_O_glucoside_	-0.999848
Solyc02g091140	Tri_Caffeoyl_Quinic_Acid	-0.999847
Solyc02g091140	Tartric_Acid	-0.999847
Solyc02g091140	Kaempferol_O_Glucoside_Quercetin_3_O_rhamnoside	-0.999847
Solyc02g091140	Kaempferol_Hexose_Deoxyhexose_C12H12O5	-0.999847
Solyc02g091140	Benzyl_Alcohol_hexose_pentose	-0.999847
Solyc02g091140	Alpha_Chaconine	-0.999846
Solyc02g091140	C15H12O5_A_C9H12O8__hexose_malonyl_	-0.999846
Solyc02g091140	Malic_Acid	-0.999846
Solyc02g091140	Alpha_Solanine	-0.999846
Solyc02g091140	Kaempferol_Hexose_Deoxyhexose_Hex_C9H6O2	-0.999846
Solyc02g091140	NG_C3H7O2NS__C9H12O8_hexose_malonyl_	-0.999846
Solyc02g091140	Mg_Protoporphyrin_Monomethyl_Ester	-0.999846
Solyc02g091140	Cinnamic_Aldehyde	-0.999846
Solyc02g091140	1_Methyl_L_histidine	-0.999846
Solyc02g091140	ubiquinone	-0.999846
Solyc02g091140	b_Tomatine	-0.999846
Solyc02g091140	Kaempferol_Hexose_Deoxyhex_Hexose_C10H8O3	-0.999846
Solyc02g091140	Xylose_Arabinose	-0.999846
Solyc02g091140	Sorbitol_Mannitol	-0.999846
Solyc02g091140	Pyridoxine_5_Beta_D_Glucoside	-0.999845
Solyc02g091140	Peonidin_3_O_Glucoside	-0.999845
Solyc02g091140	Ribose_5_Phosphate	-0.999845
Solyc02g091140	1_Caffeoyl_1_b_D_Glucose	-0.999845
Solyc02g091140	2_Nonaprenyl_6_Methoxy_1_4_Benzoquinol	-0.999845
Solyc02g091140	Thiamine	-0.999845
Solyc01g103920	Glycine_Betaine	-0.999845
Solyc03g093120	Sucrose_Maltose_Isomalose_Trehalose	-0.999845
Solyc02g091140	Cysteine	-0.999845
Solyc01g005760	Solyc09g098290	-0.999845
Solyc02g091140	Glyceric_Acid_2_Phosphate_Glyceric_Acid_3_Phosphate	-0.999844
Solyc02g091140	Tomatidine	-0.999844
Solyc02g091140	Tyramine	-0.999844
Solyc08g066210	Kaempferol_Hexose_Deoxyhexose_Pentose	-0.999844
Solyc02g091140	Naringenin_C3H7O2NS	-0.999844
Solyc07g066310	Threonine_Homoserine	-0.999844
Solyc02g091140	O_Phosphoryl_Ethanolamine	-0.999844
Solyc06g060230	Glycine_Betaine	-0.999843
Solyc07g066310	Histidine	-0.999843
Solyc02g085630	Kaempferol_Hexose_Deoxyhexose_Pentose	-0.999843
Solyc03g093130	Solyc11g073010	-0.999843
Solyc02g078210	Solyc06g005280	-0.999843
Solyc06g063280	Spermine	-0.999843
Solyc02g091140	a_Tomatine	-0.999842
Solyc04g078550	Caffeic_Acid	-0.999842
Solyc06g063280	Feruloyl_Putrescine	-0.999841
Solyc06g063280	Apigenin_6_8_Di_Galactoside	-0.999841
Solyc06g063280	Kaempferol_3_O_rutinoside	-0.999841
Solyc06g063280	Pantothenic_Acid	-0.999841
Solyc02g091140	Calystegine_A3	-0.999841
Solyc10g078590	Asparagine	-0.999841
Solyc09g005080	Aconitic_Acid	-0.99984
Solyc02g091140	Glycerol_3_Phosphate	-0.99984
Solyc05g016380	Citric_Acid	-0.99984
Solyc02g091140	d_Tomatine	-0.99984
Solyc02g091140	Raffinose_Melezitose	-0.999839
Solyc01g108030	Solyc11g073010	-0.999839
colour_uniformity	sourness	-0.999838
Solyc02g091140	Lysine	-0.999837
Solyc03g093120	2_Methyl_Citric_Acid	-0.999837
Solyc08g066210	1_4_Di_Caffeoyl_Quinic_Acid	-0.999837
Solyc02g085630	Tris_Dihydro_Caffeoyl_Spermine	-0.999837
Solyc02g085630	Kukokamine_C	-0.999836
Solyc06g063280	Pipecolic_Acid	-0.999836
Solyc12g008840	Solyc05g006360	-0.999836
Solyc02g091140	Glucuronic_Acid_Galacturonic_Acid	-0.999836
Solyc12g089210	Solyc01g086800	-0.999835
Solyc09g098290	turgidity	-0.999834
Solyc10g006130	Tryptophan	-0.999833
Solyc01g006550	Solyc10g086280	-0.999833
Solyc05g051240	Solyc05g006360	-0.999833
Solyc06g063280	Naringenin_7_O_Glucoside	-0.999832
Solyc10g005460	Solyc09g082550	-0.999832
Solyc10g083940	hardness	-0.999832
Solyc08g066210	Naringenin_7_O_Glucoside	-0.999832
Solyc03g007870	Arginine	-0.999831
Solyc02g085630	Esculeoside_B	-0.999831
Solyc02g085630	Glucoheptulose	-0.99983
Solyc03g025410	colour_uniformity	-0.999829
Solyc01g111970	Solyc06g005280	-0.999828
Solyc08g066210	Pipecolic_Acid	-0.999828
Solyc06g063280	1_4_Di_Caffeoyl_Quinic_Acid	-0.999827
Solyc07g066310	Anthranilic_Acid	-0.999826
Solyc04g078550	Tryptamine	-0.999826
Solyc02g091140	Anthranilic_Acid	-0.999826
Solyc01g108030	Citric_Acid	-0.999825
Solyc03g093120	Arginine	-0.999825
Solyc09g089780	Solyc03g007530	-0.999823
Solyc03g007530	Solyc05g005910	-0.999823
Solyc08g066210	Pantothenic_Acid	-0.999823
Solyc10g078590	Proline	-0.999823
Solyc05g006360	Solyc11g007990	-0.999823
Solyc08g066210	Apigenin_6_8_Di_Galactoside	-0.999823
Solyc08g066210	Kaempferol_3_O_rutinoside	-0.999823
Solyc08g066210	Feruloyl_Putrescine	-0.999822
Solyc03g093130	Citric_Acid	-0.999821
Solyc08g066210	Spermine	-0.999821
Solyc01g006550	Solyc10g078590	-0.99982
Solyc06g063280	Kaempferol_Hexose_Deoxyhexose_Pentose	-0.999819
Solyc03g007870	2_Methyl_Citric_Acid	-0.999819
Solyc02g070280	Solyc01g006550	-0.999818
Solyc11g011440	Solyc11g073010	-0.999818
Solyc02g085630	Caffeic_Acid	-0.999818
Solyc05g005460	Phosphatidylcholine	-0.999817
Solyc07g066310	Glucuronic_Acid_Galacturonic_Acid	-0.999816
Solyc08g066210	Dihydroxy_Tomatine	-0.999814
Solyc07g066310	Lysine	-0.999814
Citric_Acid	turgidity	-0.999813
Solyc07g066310	Raffinose_Melezitose	-0.999813
Solyc06g063280	Tris_Dihydro_Caffeoyl_Spermine	-0.999813
Solyc08g075870	Solyc07g064820	-0.999813
Solyc06g063280	Kukokamine_C	-0.999812
Solyc07g066310	d_Tomatine	-0.999812
Solyc05g005280	Solyc06g005280	-0.999811
Solyc08g066210	Naringenin_Chalcone_Hexose	-0.999811
Solyc08g066210	N5_N10_Formyl_Tetrahydro_Folic_Acid	-0.999811
Solyc07g066310	Glycerol_3_Phosphate	-0.999811
Solyc08g066210	N_Caffeoyl_Putrescine	-0.999811
Solyc09g089780	Solyc12g014630	-0.999811
Solyc12g014630	Solyc05g005910	-0.99981
Solyc07g066310	Calystegine_A3	-0.99981
Solyc06g060230	Solyc07g055560	-0.99981
Solyc08g066210	4_O_b_D_Glucosyl_cis_p_Coumaric_Acid	-0.99981
Solyc08g066210	Feruloyl_Quinic_Acid	-0.99981
Solyc07g066310	a_Tomatine	-0.999809
Solyc09g089780	Solyc02g063360	-0.999809
Solyc02g063360	Solyc05g005910	-0.999809
Solyc08g066210	Kukoamine_A	-0.999808
Solyc07g055560	Solyc01g103920	-0.999808
Solyc02g091140	Histidine	-0.999808
Solyc08g066210	Mevalonic_Acid	-0.999807
Solyc07g066310	O_Phosphoryl_Ethanolamine	-0.999807
Solyc09g098290	Solyc05g016380	-0.999807
Solyc08g066210	Fructose_Galactose_Glucose_Inositol_Mannose	-0.999807
Solyc02g091140	Threonine_Homoserine	-0.999807
Solyc08g066210	GlyceroPhosphocholine	-0.999807
Solyc07g066310	Naringenin_C3H7O2NS	-0.999807
Solyc08g066210	Dehydro_Tomatine	-0.999807
Solyc04g011350	Solyc11g073010	-0.999807
Solyc07g066310	Tyramine	-0.999807
Solyc06g063280	Esculeoside_B	-0.999807
Solyc07g066310	Tomatidine	-0.999807
Solyc08g077230	Solyc11g020230	-0.999806
Solyc07g066310	Glyceric_Acid_2_Phosphate_Glyceric_Acid_3_Phosphate	-0.999806
Solyc08g066210	Hydroxyproline	-0.999806
Solyc08g066210	Ribonic_Acid	-0.999806
Solyc08g066210	Bis_Dihydro_Caffeoyl_Spermine	-0.999806
Solyc04g077470	Solyc11g073010	-0.999806
Solyc07g066310	Cysteine	-0.999806
Solyc07g066310	Thiamine	-0.999806
Solyc07g066310	2_Nonaprenyl_6_Methoxy_1_4_Benzoquinol	-0.999806
Solyc07g066310	1_Caffeoyl_1_b_D_Glucose	-0.999805
Solyc07g066310	Ribose_5_Phosphate	-0.999805
Solyc07g066310	Peonidin_3_O_Glucoside	-0.999805
Solyc07g066310	Pyridoxine_5_Beta_D_Glucoside	-0.999805
Solyc07g066310	Sorbitol_Mannitol	-0.999805
Solyc07g066310	Xylose_Arabinose	-0.999805
Solyc08g066210	K_Rha_gal_glu__kaempferol_3_O_rutinoside_7_O_glucoside_	-0.999805
Solyc07g066310	Kaempferol_Hexose_Deoxyhex_Hexose_C10H8O3	-0.999805
Solyc07g066310	b_Tomatine	-0.999805
Solyc06g063280	Glucoheptulose	-0.999805
Solyc07g066310	ubiquinone	-0.999805
Solyc07g066310	1_Methyl_L_histidine	-0.999805
Solyc07g066310	Cinnamic_Aldehyde	-0.999805
Solyc07g066310	Mg_Protoporphyrin_Monomethyl_Ester	-0.999805
Solyc07g066310	NG_C3H7O2NS__C9H12O8_hexose_malonyl_	-0.999805
Solyc07g053290	Solyc07g055560	-0.999805
Solyc08g066210	Tri_Caffeoyl_Quinic_Acid	-0.999805
Solyc07g066310	Kaempferol_Hexose_Deoxyhexose_Hex_C9H6O2	-0.999805
Solyc08g066210	Tartric_Acid	-0.999805
Solyc07g066310	Alpha_Solanine	-0.999805
Solyc07g066310	Malic_Acid	-0.999805
Solyc08g066210	Kaempferol_O_Glucoside_Quercetin_3_O_rhamnoside	-0.999805
Solyc07g066310	C15H12O5_A_C9H12O8__hexose_malonyl_	-0.999805
Solyc08g066210	Kaempferol_Hexose_Deoxyhexose_C12H12O5	-0.999805
Solyc07g066310	Alpha_Chaconine	-0.999804
Solyc12g009480	Solyc06g005280	-0.999804
Solyc07g066310	Benzyl_Alcohol_hexose_pentose	-0.999804
Solyc08g066210	Benzyl_Alcohol_hexose_pentose	-0.999804
Solyc08g066210	Alpha_Chaconine	-0.999804
Solyc07g066310	Kaempferol_Hexose_Deoxyhexose_C12H12O5	-0.999804
Solyc08g066210	C15H12O5_A_C9H12O8__hexose_malonyl_	-0.999804
Solyc07g066310	Kaempferol_O_Glucoside_Quercetin_3_O_rhamnoside	-0.999804
Solyc08g066210	Malic_Acid	-0.999804
Solyc08g066210	Alpha_Solanine	-0.999803
Solyc07g066310	Tartric_Acid	-0.999803
Solyc08g066210	Kaempferol_Hexose_Deoxyhexose_Hex_C9H6O2	-0.999803
Solyc07g066310	Tri_Caffeoyl_Quinic_Acid	-0.999803
Solyc08g066210	NG_C3H7O2NS__C9H12O8_hexose_malonyl_	-0.999803
Solyc08g066210	Mg_Protoporphyrin_Monomethyl_Ester	-0.999803
Solyc08g066210	Cinnamic_Aldehyde	-0.999803
Solyc08g066210	1_Methyl_L_histidine	-0.999803
Solyc08g066210	ubiquinone	-0.999803
Solyc08g066210	b_Tomatine	-0.999803
Solyc08g066210	Kaempferol_Hexose_Deoxyhex_Hexose_C10H8O3	-0.999803
Solyc07g066310	K_Rha_gal_glu__kaempferol_3_O_rutinoside_7_O_glucoside_	-0.999803
Solyc12g008430	Solyc07g064820	-0.999803
Solyc08g066210	Xylose_Arabinose	-0.999803
Solyc08g066210	Sorbitol_Mannitol	-0.999803
Solyc08g066210	Pyridoxine_5_Beta_D_Glucoside	-0.999803
Solyc08g066210	Peonidin_3_O_Glucoside	-0.999803
Solyc08g066210	Ribose_5_Phosphate	-0.999803
Solyc08g066210	1_Caffeoyl_1_b_D_Glucose	-0.999803
Solyc08g066210	2_Nonaprenyl_6_Methoxy_1_4_Benzoquinol	-0.999803
Solyc08g066210	Thiamine	-0.999803
Solyc08g066210	Cysteine	-0.999802
Solyc07g066310	Bis_Dihydro_Caffeoyl_Spermine	-0.999802
Solyc07g066310	Ribonic_Acid	-0.999802
Solyc07g066310	Hydroxyproline	-0.999802
Solyc06g051940	colour_uniformity	-0.999802
Solyc11g013110	Solyc12g094610	-0.999802
Solyc01g005760	Citric_Acid	-0.999802
Solyc08g066210	Glyceric_Acid_2_Phosphate_Glyceric_Acid_3_Phosphate	-0.999802
Solyc01g081310	Solyc11g061980	-0.999802
Solyc08g066210	Tomatidine	-0.999802
Solyc08g066210	Tyramine	-0.999801
Solyc07g066310	Dehydro_Tomatine	-0.999801
Solyc10g054440	Solyc05g005910	-0.999801
Solyc08g066210	Naringenin_C3H7O2NS	-0.999801
Solyc07g066310	GlyceroPhosphocholine	-0.999801
Solyc09g089780	Solyc10g054440	-0.999801
Solyc07g066310	Fructose_Galactose_Glucose_Inositol_Mannose	-0.999801
Solyc08g066210	O_Phosphoryl_Ethanolamine	-0.999801
Solyc02g085630	Tryptamine	-0.999801
Solyc07g066310	Mevalonic_Acid	-0.999801
Solyc02g091140	Alanine	-0.999801
Solyc07g066310	Kukoamine_A	-0.9998
Solyc10g076510	Aconitic_Acid	-0.999799
Solyc07g053230	Solyc03g123630	-0.999799
Solyc08g066210	a_Tomatine	-0.999799
Solyc07g066310	Feruloyl_Quinic_Acid	-0.999798
Solyc07g066310	4_O_b_D_Glucosyl_cis_p_Coumaric_Acid	-0.999798
Solyc08g066210	Calystegine_A3	-0.999798
Solyc11g011440	Tyrosine	-0.999797
Solyc07g066310	N_Caffeoyl_Putrescine	-0.999797
Solyc08g066210	Glycerol_3_Phosphate	-0.999797
Solyc07g066310	N5_N10_Formyl_Tetrahydro_Folic_Acid	-0.999797
Solyc07g066310	Naringenin_Chalcone_Hexose	-0.999797
Solyc08g066210	d_Tomatine	-0.999796
Solyc07g055560	Solyc03g093140	-0.999796
Solyc09g005080	Phosphatidylcholine	-0.999796
Solyc08g066210	Raffinose_Melezitose	-0.999795
Solyc07g055560	Solyc04g009900	-0.999794
Solyc08g066210	Lysine	-0.999794
Solyc07g066310	Dihydroxy_Tomatine	-0.999793
Solyc06g063280	Caffeic_Acid	-0.999792
Solyc05g013580	Solyc06g005280	-0.999792
Solyc08g066210	Glucuronic_Acid_Galacturonic_Acid	-0.999792
Solyc03g005820	Glutamine	-0.99979
Solyc09g075950	Tryptophan	-0.99979
Solyc10g054440	Solyc06g005280	-0.99979
Solyc07g066310	Spermine	-0.999787
Solyc04g011350	Tyrosine	-0.999786
Solyc04g077470	Tyrosine	-0.999785
Solyc07g066310	Feruloyl_Putrescine	-0.999785
Solyc07g066310	Apigenin_6_8_Di_Galactoside	-0.999785
Solyc07g066310	Kaempferol_3_O_rutinoside	-0.999785
Solyc07g066310	Pantothenic_Acid	-0.999784
Solyc03g005320	Solyc09g011810	-0.999784
Solyc02g090310	Solyc11g061980	-0.999784
Solyc06g005280	Solyc01g006170	-0.999783
Solyc07g047980	Aconitic_Acid	-0.999782
Solyc08g066210	Anthranilic_Acid	-0.99978
Solyc05g005460	Asparagine	-0.999779
Solyc07g055560	Solyc11g072530	-0.999779
Solyc05g005280	Solyc05g005910	-0.999779
Solyc05g016380	Alanine	-0.999779
Solyc09g089780	Solyc05g005280	-0.999779
Solyc01g005760	Solyc01g006550	-0.999779
Solyc07g066310	Pipecolic_Acid	-0.999779
Solyc04g072760	Solyc07g064820	-0.999779
Solyc12g005340	Solyc11g073010	-0.999777
Solyc04g078550	Arginine	-0.999776
Solyc03g115930	Sucrose_Maltose_Isomalose_Trehalose	-0.999776
Solyc03g093120	Tryptamine	-0.999775
Solyc09g082550	Solyc02g093590	-0.999775
Solyc07g066310	Naringenin_7_O_Glucoside	-0.999774
Solyc02g089440	Glutamine	-0.999774
Solyc06g063280	Tryptamine	-0.999774
Solyc09g089780	Solyc08g007770	-0.999773
Solyc08g007770	Solyc05g005910	-0.999773
Solyc05g016380	Threonine_Homoserine	-0.999772
Solyc09g010690	Solyc07g064820	-0.999772
Solyc05g016380	Histidine	-0.999771
Solyc08g078210	flouriness	-0.999771
Solyc03g120090	Solyc05g006360	-0.99977
Solyc08g076390	Solyc06g005280	-0.99977
Solyc07g066310	1_4_Di_Caffeoyl_Quinic_Acid	-0.999768
Solyc01g006550	turgidity	-0.999766
Solyc09g098290	Solyc10g086280	-0.999765
Solyc03g007870	Valine_Norvaline	-0.999764
Solyc04g078550	2_Methyl_Citric_Acid	-0.999762
Solyc01g108030	Proline	-0.999761
Solyc08g066210	Histidine	-0.99976
Solyc01g111970	Solyc05g005910	-0.99976
Solyc09g089780	Solyc01g111970	-0.99976
Solyc08g066210	Threonine_Homoserine	-0.999759
Solyc07g066310	Kaempferol_Hexose_Deoxyhexose_Pentose	-0.999759
Solyc10g078590	Citric_Acid	-0.999758
Solyc05g005460	Proline	-0.999758
Solyc07g055930	Glutamine	-0.999758
Solyc03g093120	Caffeic_Acid	-0.999756
Solyc03g093130	Proline	-0.999756
Solyc12g094610	Solyc01g010480	-0.999756
Solyc08g062960	Solyc05g007170	-0.999756
Solyc09g005080	Asparagine	-0.999756
Solyc01g079620	Solyc11g073010	-0.999755
Solyc12g005340	Tyrosine	-0.999754
Solyc08g066210	Alanine	-0.999752
Solyc10g085590	Solyc07g064820	-0.999752
Solyc07g066310	Tris_Dihydro_Caffeoyl_Spermine	-0.999751
Solyc05g016380	Anthranilic_Acid	-0.999751
Solyc07g066310	Kukokamine_C	-0.999751
Solyc11g061980	Solyc04g077980	-0.99975
Solyc10g076510	Phosphatidylcholine	-0.999749
Solyc08g008280	Solyc01g095750	-0.999749
Solyc02g085630	Arginine	-0.999748
Alanine	turgidity	-0.999748
Solyc02g070280	Solyc09g098290	-0.999747
Solyc07g066310	Esculeoside_B	-0.999745
Solyc03g007870	Glycine_Betaine	-0.999743
Solyc07g066310	Glucoheptulose	-0.999743
Solyc11g020230	Solyc02g087110	-0.999743
Solyc03g093120	Glucoheptulose	-0.999742
Solyc02g094000	Solyc05g006360	-0.999741
Threonine_Homoserine	turgidity	-0.99974
Solyc01g107980	Solyc05g006360	-0.99974
Solyc03g093120	Esculeoside_B	-0.99974
Histidine	turgidity	-0.999739
Solyc01g108030	Asparagine	-0.999739
Solyc05g016380	Glucuronic_Acid_Galacturonic_Acid	-0.999739
Solyc11g061980	Solyc02g083860	-0.999738
Solyc12g005680	Solyc02g062550	-0.999738
Solyc11g061980	Solyc03g098010	-0.999736
Solyc05g016380	Lysine	-0.999736
Solyc02g082260	Glutamine	-0.999736
Solyc07g055560	Solyc08g007210	-0.999735
Solyc05g016380	Raffinose_Melezitose	-0.999734
Solyc01g005760	Alanine	-0.999734
Solyc01g006550	Solyc05g016380	-0.999734
Solyc03g093120	Kukokamine_C	-0.999734
Solyc03g093130	Asparagine	-0.999734
Solyc05g016380	d_Tomatine	-0.999734
Solyc09g005080	Proline	-0.999733
Solyc03g093120	Tris_Dihydro_Caffeoyl_Spermine	-0.999733
Solyc02g062130	Solyc07g064820	-0.999733
Solyc02g085630	2_Methyl_Citric_Acid	-0.999733
Solyc02g091140	Citric_Acid	-0.999733
Solyc05g016380	Glycerol_3_Phosphate	-0.999733
Solyc05g016380	Calystegine_A3	-0.999732
Solyc04g051360	Solyc01g086800	-0.999732
Solyc10g009060	Aconitic_Acid	-0.999731
Solyc01g079620	Tyrosine	-0.999731
Solyc09g089780	Solyc11g068710	-0.99973
Solyc05g016380	a_Tomatine	-0.99973
Solyc11g068710	Solyc05g005910	-0.99973
Solyc07g047980	Phosphatidylcholine	-0.99973
Solyc07g066310	Caffeic_Acid	-0.999728
Solyc05g016380	O_Phosphoryl_Ethanolamine	-0.999728
Solyc09g098290	Solyc07g066310	-0.999728
Solyc05g016380	Naringenin_C3H7O2NS	-0.999728
Solyc05g016380	Tyramine	-0.999727
Solyc05g016380	Tomatidine	-0.999727
Solyc05g016380	Glyceric_Acid_2_Phosphate_Glyceric_Acid_3_Phosphate	-0.999727
Solyc01g095750	Solyc09g091510	-0.999727
Solyc01g005760	Threonine_Homoserine	-0.999727
Solyc05g016380	Cysteine	-0.999726
Solyc05g016380	Thiamine	-0.999726
Solyc08g066210	Sucrose_Maltose_Isomalose_Trehalose	-0.999726
Solyc05g016380	2_Nonaprenyl_6_Methoxy_1_4_Benzoquinol	-0.999726
Solyc05g016380	1_Caffeoyl_1_b_D_Glucose	-0.999726
Solyc05g016380	Ribose_5_Phosphate	-0.999726
Solyc05g016380	Peonidin_3_O_Glucoside	-0.999726
Solyc05g016380	Pyridoxine_5_Beta_D_Glucoside	-0.999726
Solyc05g016380	Sorbitol_Mannitol	-0.999726
Solyc05g016380	Xylose_Arabinose	-0.999726
Solyc05g016380	Kaempferol_Hexose_Deoxyhex_Hexose_C10H8O3	-0.999726
Solyc01g005760	Histidine	-0.999725
Solyc05g016380	b_Tomatine	-0.999725
Solyc05g016380	ubiquinone	-0.999725
Solyc05g016380	1_Methyl_L_histidine	-0.999725
Solyc05g016380	Cinnamic_Aldehyde	-0.999725
Solyc05g016380	Mg_Protoporphyrin_Monomethyl_Ester	-0.999725
Solyc05g016380	NG_C3H7O2NS__C9H12O8_hexose_malonyl_	-0.999725
Solyc05g016380	Kaempferol_Hexose_Deoxyhexose_Hex_C9H6O2	-0.999725
Solyc05g016380	Alpha_Solanine	-0.999725
Solyc05g016380	Malic_Acid	-0.999725
Solyc05g016380	C15H12O5_A_C9H12O8__hexose_malonyl_	-0.999725
Solyc03g093120	Kaempferol_Hexose_Deoxyhexose_Pentose	-0.999725
Solyc05g016380	Alpha_Chaconine	-0.999725
Solyc10g006130	Solyc12g094610	-0.999725
Solyc05g016380	Benzyl_Alcohol_hexose_pentose	-0.999724
Solyc11g061980	Solyc00g095860	-0.999724
Solyc05g016380	Kaempferol_Hexose_Deoxyhexose_C12H12O5	-0.999724
Solyc05g016380	Kaempferol_O_Glucoside_Quercetin_3_O_rhamnoside	-0.999724
Solyc05g016380	Tartric_Acid	-0.999724
Solyc05g016380	Tri_Caffeoyl_Quinic_Acid	-0.999723
Solyc05g016380	K_Rha_gal_glu__kaempferol_3_O_rutinoside_7_O_glucoside_	-0.999723
Solyc05g016380	Bis_Dihydro_Caffeoyl_Spermine	-0.999722
Solyc07g007590	Solyc05g005910	-0.999722
Solyc09g089780	Solyc07g007590	-0.999722
Solyc05g016380	Ribonic_Acid	-0.999722
Solyc05g016380	Hydroxyproline	-0.999722
Solyc06g068460	Solyc05g007170	-0.999721
Solyc06g075650	colour_uniformity	-0.999721
Solyc05g016380	Dehydro_Tomatine	-0.999721
Solyc05g016380	GlyceroPhosphocholine	-0.999721
Solyc05g016380	Fructose_Galactose_Glucose_Inositol_Mannose	-0.999721
Solyc05g016380	Mevalonic_Acid	-0.99972
Solyc05g015350	Solyc01g086800	-0.99972
Solyc05g016380	Kukoamine_A	-0.999719
Solyc06g063280	Arginine	-0.999718
Anthranilic_Acid	turgidity	-0.999718
Solyc05g016380	Feruloyl_Quinic_Acid	-0.999717
Solyc05g016380	4_O_b_D_Glucosyl_cis_p_Coumaric_Acid	-0.999717
Solyc07g062130	Solyc05g007170	-0.999716
Solyc05g016380	N_Caffeoyl_Putrescine	-0.999716
Solyc05g016380	N5_N10_Formyl_Tetrahydro_Folic_Acid	-0.999716
Solyc05g016380	Naringenin_Chalcone_Hexose	-0.999716
Solyc03g093120	1_4_Di_Caffeoyl_Quinic_Acid	-0.999715
Solyc03g080180	colour_uniformity	-0.999713
Solyc05g016380	Dihydroxy_Tomatine	-0.999712
Solyc08g007970	Solyc11g073010	-0.999708
Solyc03g093120	Naringenin_7_O_Glucoside	-0.999708
Solyc07g066310	Tryptamine	-0.999708
Solyc11g012950	Glutamine	-0.999706
Solyc10g076510	Asparagine	-0.999705
Glucuronic_Acid_Galacturonic_Acid	turgidity	-0.999705
Solyc05g016380	Spermine	-0.999703
Solyc03g093120	Pipecolic_Acid	-0.999703
Solyc01g005760	Anthranilic_Acid	-0.999703
Lysine	turgidity	-0.999702
Solyc06g063280	2_Methyl_Citric_Acid	-0.999702
Solyc06g076020	Aconitic_Acid	-0.999702
Solyc05g016380	Feruloyl_Putrescine	-0.999701
Solyc05g016380	Apigenin_6_8_Di_Galactoside	-0.999701
Solyc05g016380	Kaempferol_3_O_rutinoside	-0.999701
Solyc07g064820	Solyc03g005820	-0.999701
Solyc05g016380	Pantothenic_Acid	-0.999701
Raffinose_Melezitose	turgidity	-0.9997
Solyc11g061980	Solyc11g066890	-0.999699
Solyc04g078550	Valine_Norvaline	-0.999699
d_Tomatine	turgidity	-0.999699
Glycerol_3_Phosphate	turgidity	-0.999698
Solyc07g049550	Solyc01g086800	-0.999698
Calystegine_A3	turgidity	-0.999697
Solyc01g107980	Solyc01g006550	-0.999697
Solyc03g093120	Pantothenic_Acid	-0.999696
Solyc03g093120	Apigenin_6_8_Di_Galactoside	-0.999696
Solyc03g093120	Kaempferol_3_O_rutinoside	-0.999696
Solyc03g093120	Feruloyl_Putrescine	-0.999696
a_Tomatine	turgidity	-0.999696
Solyc01g108030	Phosphatidylcholine	-0.999694
Solyc02g088690	Solyc06g005280	-0.999694
Solyc05g016380	Pipecolic_Acid	-0.999694
Solyc03g093120	Spermine	-0.999694
Solyc07g056000	Glutamine	-0.999694
Solyc10g047030	Tryptophan	-0.999693
O_Phosphoryl_Ethanolamine	turgidity	-0.999693
Naringenin_C3H7O2NS	turgidity	-0.999693
Tyramine	turgidity	-0.999693
Tomatidine	turgidity	-0.999693
Glyceric_Acid_2_Phosphate_Glyceric_Acid_3_Phosphate	turgidity	-0.999693
Cysteine	turgidity	-0.999692
Thiamine	turgidity	-0.999691
2_Nonaprenyl_6_Methoxy_1_4_Benzoquinol	turgidity	-0.999691
1_Caffeoyl_1_b_D_Glucose	turgidity	-0.999691
Ribose_5_Phosphate	turgidity	-0.999691
Peonidin_3_O_Glucoside	turgidity	-0.999691
Pyridoxine_5_Beta_D_Glucoside	turgidity	-0.999691
Sorbitol_Mannitol	turgidity	-0.999691
Xylose_Arabinose	turgidity	-0.999691
Kaempferol_Hexose_Deoxyhex_Hexose_C10H8O3	turgidity	-0.999691
b_Tomatine	turgidity	-0.999691
ubiquinone	turgidity	-0.999691
Solyc03g005320	Solyc04g077050	-0.999691
1_Methyl_L_histidine	turgidity	-0.999691
Cinnamic_Aldehyde	turgidity	-0.999691
Mg_Protoporphyrin_Monomethyl_Ester	turgidity	-0.999691
NG_C3H7O2NS__C9H12O8_hexose_malonyl_	turgidity	-0.999691
Kaempferol_Hexose_Deoxyhexose_Hex_C9H6O2	turgidity	-0.99969
Alpha_Solanine	turgidity	-0.99969
Malic_Acid	turgidity	-0.99969
C15H12O5_A_C9H12O8__hexose_malonyl_	turgidity	-0.99969
Solyc11g072310	Tryptophan	-0.99969
Alpha_Chaconine	turgidity	-0.99969
Solyc01g005760	Glucuronic_Acid_Galacturonic_Acid	-0.99969
Benzyl_Alcohol_hexose_pentose	turgidity	-0.99969
Solyc05g016380	Naringenin_7_O_Glucoside	-0.999689
Kaempferol_Hexose_Deoxyhexose_C12H12O5	turgidity	-0.999689
Kaempferol_O_Glucoside_Quercetin_3_O_rhamnoside	turgidity	-0.999689
Tartric_Acid	turgidity	-0.999689
Tri_Caffeoyl_Quinic_Acid	turgidity	-0.999688
Solyc03g093130	Phosphatidylcholine	-0.999688
K_Rha_gal_glu__kaempferol_3_O_rutinoside_7_O_glucoside_	turgidity	-0.999688
Solyc01g005760	Lysine	-0.999688
Bis_Dihydro_Caffeoyl_Spermine	turgidity	-0.999687
Ribonic_Acid	turgidity	-0.999687
Hydroxyproline	turgidity	-0.999687
Dehydro_Tomatine	turgidity	-0.999686
GlyceroPhosphocholine	turgidity	-0.999686
Fructose_Galactose_Glucose_Inositol_Mannose	turgidity	-0.999686
Solyc03g093120	Dihydroxy_Tomatine	-0.999686
Solyc01g005760	Raffinose_Melezitose	-0.999685
Mevalonic_Acid	turgidity	-0.999685
Solyc07g049460	Solyc01g090350	-0.999684
Solyc01g005760	d_Tomatine	-0.999684
Solyc07g047980	Asparagine	-0.999684
Kukoamine_A	turgidity	-0.999684
Solyc09g057630	Solyc12g094610	-0.999684
Solyc10g078590	Alanine	-0.999684
Solyc05g005460	Citric_Acid	-0.999683
Solyc01g005760	Glycerol_3_Phosphate	-0.999683
Solyc08g007970	Tyrosine	-0.999682
Solyc01g005760	Calystegine_A3	-0.999682
Solyc05g016380	1_4_Di_Caffeoyl_Quinic_Acid	-0.999682
Feruloyl_Quinic_Acid	turgidity	-0.999682
4_O_b_D_Glucosyl_cis_p_Coumaric_Acid	turgidity	-0.999682
Solyc03g093120	Naringenin_Chalcone_Hexose	-0.999681
Solyc03g093120	N5_N10_Formyl_Tetrahydro_Folic_Acid	-0.999681
Solyc03g093120	N_Caffeoyl_Putrescine	-0.999681
Solyc01g005760	a_Tomatine	-0.999681
[truncated: 135,786 more rows]

## Sheet: Dataset S5
Dataset S5. Novel genes identified in Heinz. gene_id = Gene id generated by Cufflinks, gene_ref = Solanum lycopersicum reference gene id, locus = location on genome, Sarno_FPKM = Expression value normalized on the gene length and on million of mapped reads (Sarno dataset), Acerra_FPKM = Expression value normalized on the gene length and on million of mapped reads (Acerra dataset), log2(fold_chang…
gene_id	gene_ref	locus	Sarno_FPKM	Acerra_FPKM	log2(fold_change)	test_stat	p_value	q_value	significant	functional_annotation
XLOC_000005	-	SL2.40ch00:1143577-1152930	3.18619	1.22086	-1.38394	1.84306	0.0653205	0.614457	no
XLOC_000038	-	SL2.40ch00:6542946-6551263	0.458468	1.02701	1.16356	-0.580541	0.56155	0.999996	no
XLOC_000083	-	SL2.40ch00:9801248-10077716	208.867	210.077	0.00833411	-0.0190796	0.984778	0.999996	no	GO:0004519;rrna intron-encoded homing endonuclease
XLOC_000142	-	SL2.40ch00:11966654-11972733	0	0.000868233	1,79769e+308	1,79769e+308	0.482328	1	no
XLOC_000145	-	SL2.40ch00:12026854-12028694	0.248796	0	-1,79769e+308	-1,79769e+308	0.131316	1	no
XLOC_000303	-	SL2.40ch00:16173619-16177033	0.242876	0.0433398	-2.48645	2.16903	0.0300802	1	no
XLOC_000335	-	SL2.40ch00:16878594-16880188	0.461171	0.882181	0.935774	-1.05554	0.291179	0.999996	no
XLOC_000401	-	SL2.40ch00:21225706-21226730	0.452214	1.25087	1.46786	-1.30231	0.192811	0.957705	no
XLOC_000426	-	SL2.40ch00:1143577-1152930	8.33005	3.57835	-1.21903	3.07609	0.00209732	0.063763	no
XLOC_000427	-	SL2.40ch00:1230266-1244587	0.349657	0.223041	-0.64863	0.890523	0.373185	0.999996	no	GO:0006259;protein nynrin-like;GO:0003676
XLOC_000455	-	SL2.40ch00:6386493-6405562	42.0686	52.2948	0.313925	-0.772028	0.440098	0.999996	no
XLOC_000459	-	SL2.40ch00:6573672-6588069	3.22709	2.74676	-0.232499	0.249323	0.803111	0.999996	no
XLOC_000519	-	SL2.40ch00:8840843-8843096	18.2598	24.1113	0.40104	-1.05534	0.29127	0.999996	no	GO:0008233;probable signal peptidase complex subunit 2-like;GO:0006465;GO:0019932;GO:0016021;GO:0005634;GO:0005787
XLOC_000560	-	SL2.40ch00:11056465-11057455	0.161443	0.395515	1.29271	-1.13255	0.257405	0.999996	no	GO:0005739;hypothetical protein NitaMp046
XLOC_000591	-	SL2.40ch00:11799088-11810304	0.290091	0.089449	-1.69737	0.407964	0.6833	0.999996	no
XLOC_000675	-	SL2.40ch00:13633610-13635247	0.213994	0.619277	1.53301	-1.41604	0.156764	0.895409	no
XLOC_000682	-	SL2.40ch00:13945237-13947005	1.1601	0.404995	-1.51828	1.37407	0.169421	0.918407	no
XLOC_000754	-	SL2.40ch00:16023001-16026506	17.5564	18.0721	0.0417645	-0.104166	0.917038	0.999996	no
XLOC_000772	-	SL2.40ch00:16394722-16397961	3.09394	3.93327	0.346282	-0.385661	0.699747	0.999996	no
XLOC_000795	-	SL2.40ch00:16863136-16865300	0.556129	0.888715	0.676301	-0.79972	0.423873	0.999996	no	GO:0006313;transposon mudra-like;GO:0003677;GO:0008270;GO:0004803
XLOC_000894	-	SL2.40ch00:1157594-1158704	0.26832	0.0465288	-2.52775	1.65167	0.0986019	0.75029	no
XLOC_000895	-	SL2.40ch00:1670639-1671274	0.98173	0.100887	-3.28259	2.19541	0.028134	0.390606	no
XLOC_000896	-	SL2.40ch00:4263118-4266908	5.3135	6.66054	0.325978	-0.802713	0.42214	0.999996	no
XLOC_000897	-	SL2.40ch00:4277119-4277286	42.9925	135.38	1.65485	-1.5952	0.110668	0.784809	no
XLOC_000898	-	SL2.40ch00:6573672-6588069	0.629674	0.282591	-1.15589	0.365823	0.714497	0.999996	no
XLOC_000899	-	SL2.40ch00:8352458-8352633	1592.58	1194.06	-0.415492	0.955364	0.339394	0.999996	no
XLOC_000900	-	SL2.40ch00:8352782-8353157	632.616	462.195	-0.452828	1.32488	0.185211	0.946307	no	GO:0004519;rrna intron-encoded homing endonuclease
XLOC_000901	-	SL2.40ch00:9351747-9352059	97.7711	123.327	0.335008	-0.672664	0.501161	0.999996	no
XLOC_000902	-	SL2.40ch00:9357499-9357629	404.102	399.57	-0.0162698	0.0168153	0.986584	0.999996	no
XLOC_000903	-	SL2.40ch00:9359178-9359535	127.254	68.0642	-0.902747	1.9887	0.0467343	0.510235	no
XLOC_000904	-	SL2.40ch00:9583422-9583529	38090.6	31408.2	-0.27829	0.364739	0.715306	0.999996	no
XLOC_000905	-	SL2.40ch00:10864825-10865575	0.26032	0.415572	0.674811	-0.595182	0.551722	0.999996	no
XLOC_000906	-	SL2.40ch00:10881796-10883808	3.21855	3.58359	0.154995	-0.282731	0.777383	0.999996	no
XLOC_000907	-	SL2.40ch00:11056028-11056350	0.554993	1.85672	1.74221	-1.27929	0.200795	0.968334	no
XLOC_000908	-	SL2.40ch00:12336821-12338308	2.31161	2.9341	0.344019	-0.51962	0.603328	0.999996	no
XLOC_000909	-	SL2.40ch00:12371566-12604716	0.223241	0.268148	0.264425	-0.0327734	0.973855	1	no
XLOC_000910	-	SL2.40ch00:12795694-12796453	0.377709	0.29962	-0.334142	0.278764	0.780426	0.999996	no
XLOC_000911	-	SL2.40ch00:12889474-12889953	0.474099	0	-1,79769e+308	-1,79769e+308	0.148382	0.879852	no	GO:0006351;agamous-like mads-box protein agl80-like;GO:0005488
XLOC_000912	-	SL2.40ch00:13069448-13070363	2.96673	1.65536	-0.841726	1.08567	0.277626	0.999996	no	GO:0016491;retrotransposon like protein;GO:0003676;GO:0044710;GO:0008270;GO:0015074
XLOC_000913	-	SL2.40ch00:13369900-13370942	0.250975	0.266254	0.0852601	-0.0765984	0.938943	1	no
XLOC_000914	-	SL2.40ch00:13371290-13372460	1.21581	1.32811	0.127457	-0.149956	0.880799	0.999996	no
XLOC_000915	-	SL2.40ch00:13372749-13374901	0.157536	0.132061	-0.254477	0.250034	0.802561	1	no	GO:0006259;retroelement pol polyprotein;GO:0003676;GO:0043167;GO:0009536
XLOC_000916	-	SL2.40ch00:13375077-13375691	1.71921	3.98873	1.21418	-1.40514	0.15998	0.903506	no
XLOC_000917	-	SL2.40ch00:13636442-13638030	0.494378	0.628479	0.34625	-0.366296	0.714144	0.999996	no
XLOC_000918	-	SL2.40ch00:14083795-14088202	0.462424	0.897481	0.956666	-1.32328	0.185743	0.94663	no
XLOC_000919	-	SL2.40ch00:15683093-15683479	1.54454	0.463367	-1.73695	1.32035	0.186719	0.947903	no
XLOC_000920	-	SL2.40ch00:15853697-15854241	0.227737	0.754525	1.7282	-1.37535	0.169024	0.918407	no
XLOC_000921	-	SL2.40ch00:15924808-15927220	1.0284	1.26985	0.304259	-0.427443	0.669057	0.999996	no
XLOC_000922	-	SL2.40ch00:16014710-16015669	1.52305	2.83629	0.897045	-1.09923	0.271667	0.999996	no
XLOC_000923	-	SL2.40ch00:16120209-16122051	0.283047	0.214229	-0.401887	0.373522	0.70876	0.999996	no
XLOC_000924	-	SL2.40ch00:16122385-16123682	0.386542	0.204438	-0.918963	0.856411	0.39177	0.999996	no
XLOC_000925	-	SL2.40ch00:16359928-16360748	0.217532	0	-1,79769e+308	-1,79769e+308	0.0882127	1	no	GO:0003676;gag-pol polyprotein;GO:0008270
XLOC_000926	-	SL2.40ch00:16444197-16444547	0.976078	0.387538	-1.33266	0.795852	0.426118	0.999996	no
XLOC_000927	-	SL2.40ch00:16796920-16799418	0.526844	0.502806	-0.067375	0.0792843	0.936806	0.999996	no
XLOC_000928	-	SL2.40ch00:16880925-16881671	0.672886	1.15803	0.783241	-0.783749	0.433188	0.999996	no
XLOC_000929	-	SL2.40ch00:17182913-17183391	0.970648	1.38837	0.516371	-0.466074	0.641162	0.999996	no	GO:0005739;psii 32 kda protein
XLOC_000930	-	SL2.40ch00:17289471-17290206	0.763578	0.447949	-0.769439	0.682269	0.495069	0.999996	no
XLOC_000931	-	SL2.40ch00:17438482-17439853	0.327668	0.171098	-0.937417	0.825747	0.408947	0.999996	no	GO:0003964;retrotransposon protein;GO:0006278;GO:0003723;GO:0008270;GO:0015074;EC:2.7.7.49
XLOC_000932	-	SL2.40ch00:18352492-18355204	0.913105	1.79392	0.974263	-1.40321	0.160554	0.904918	no	GO:0005739;orf36 gene product
XLOC_000933	-	SL2.40ch00:18428151-18430845	2.01748	2.42277	0.264099	-0.465174	0.641807	0.999996	no	GO:0008168;dna (cytosine-5)-methyltransferase 1-like;GO:0009294;GO:0006306;GO:0003677;GO:0005634;EC:2.1.1.0
XLOC_000934	-	SL2.40ch00:18469072-18469862	0.237616	0.842219	1.82557	-1.64113	0.10077	0.757069	no
XLOC_000935	-	SL2.40ch00:18513542-18514315	0.296759	0.409965	0.466211	-0.402514	0.687306	0.999996	no
XLOC_000936	-	SL2.40ch00:18649099-18651726	0.432292	0.0726954	-2.57207	2.41576	0.0157022	0.272789	no
XLOC_000937	-	SL2.40ch00:19257367-19258772	4.51203	3.50252	-0.365382	0.63494	0.525468	0.999996	no
XLOC_000938	-	SL2.40ch00:19333709-19336162	0.437488	0.619239	0.501253	-0.593474	0.552864	0.999996	no
XLOC_000939	-	SL2.40ch00:19436858-19437783	0.230244	0.131501	-0.808087	0.614654	0.538783	1	no
XLOC_000940	-	SL2.40ch00:19489667-19490563	0.355448	0.349644	-0.0237522	0.0216326	0.982741	0.999996	no
XLOC_000941	-	SL2.40ch00:19598614-19598852	4.04707	11.3435	1.48692	-1.32265	0.185952	0.946815	no
XLOC_000942	-	SL2.40ch00:19603452-19603850	0.699804	1.38778	0.987762	-0.783612	0.433268	0.999996	no	GO:0046872;coat protein
XLOC_000943	-	SL2.40ch00:19603986-19604436	0.636793	0.657886	0.047013	-0.0384998	0.969289	0.999996	no	GO:0008270;coat protein;GO:0003676;GO:0005198;GO:0019028
XLOC_000944	-	SL2.40ch00:19625332-19625742	23.1196	32.9708	0.512071	-0.853015	0.393651	0.999996	no
XLOC_000945	-	SL2.40ch00:19900261-19901200	0.313195	0.0688405	-2.18573	1.46957	0.141679	0.861764	no
XLOC_000946	-	SL2.40ch00:20042702-20045008	0.211967	0.337724	0.672002	-0.718005	0.472754	0.999996	no	GO:0008270;transactivator viroplasmin;GO:0003676;GO:0005198;GO:0019028
XLOC_000947	-	SL2.40ch00:20435571-20436754	0.161969	0.181844	0.166985	-0.142948	0.886331	1	no	GO:0003676;copia-type pol polyprotein;GO:0008270;GO:0015074
XLOC_000948	-	SL2.40ch00:20538285-20540506	3.62916	2.44347	-0.570706	1.07546	0.282168	0.999996	no
XLOC_000949	-	SL2.40ch00:20610208-20612417	0.310199	0.540247	0.800425	-0.911746	0.361903	0.999996	no
XLOC_000950	-	SL2.40ch00:20730998-20731384	0.0524305	0.795228	3.92289	-1.51642	0.129414	0.835517	no
XLOC_000951	-	SL2.40ch00:20798359-20800472	0.156866	0.512197	1.70716	-1.7872	0.0739059	0.655509	no	GO:0008270;movement protein;GO:0003676;GO:0005198;GO:0019028
XLOC_000952	-	SL2.40ch00:20854982-20856548	0.385282	0.856342	1.15227	-1.27356	0.202818	0.96948	no
XLOC_000953	-	SL2.40ch00:21227331-21227723	1.87207	2.44046	0.382518	-0.382614	0.702006	0.999996	no
XLOC_000954	-	SL2.40ch00:21404809-21406025	0.216567	0.25425	0.231434	-0.214127	0.830448	1	no	GO:0003964;polyprotein;GO:0006278;GO:0003723;GO:0004190;GO:0006508;EC:2.7.7.49;EC:3.4.23.0
XLOC_000955	-	SL2.40ch00:21474044-21474962	0.52783	0.198608	-1.41015	1.26747	0.204988	0.970247	no
XLOC_000956	-	SL2.40ch00:21592139-21594155	0.230982	0.293487	0.345517	-0.353315	0.723852	0.999996	no
XLOC_000957	-	SL2.40ch00:21668805-21669698	1.01686	0.568575	-0.838703	0.890349	0.373279	0.999996	no
XLOC_001214	-	SL2.40ch01:5876304-5881044	32.7343	32.4329	-0.0133448	0.0257312	0.979472	0.999996	no
XLOC_001219	-	SL2.40ch01:6330788-6340659	9.08746	7.81268	-0.21806	0.365464	0.714765	0.999996	no
XLOC_001223	-	SL2.40ch01:6545996-6548376	0.604783	0.402535	-0.587302	0.595607	0.551438	0.999996	no
XLOC_001288	-	SL2.40ch01:13644729-13646359	2.75499	2.59497	-0.086329	0.0766277	0.93892	0.999996	no
XLOC_001302	-	SL2.40ch01:14955595-14960744	0.645466	0.56408	-0.194443	0.200343	0.841213	0.999996	no
XLOC_001322	-	SL2.40ch01:18554880-18556881	13.4633	15.625	0.214823	-0.378123	0.705339	0.999996	no
XLOC_001403	-	SL2.40ch01:25841663-25843819	0.714709	0.44194	-0.693505	0.685852	0.492807	0.999996	no
XLOC_001404	-	SL2.40ch01:25857745-25862376	0.936194	0.424009	-1.14271	0.827893	0.407731	0.999996	no
XLOC_001426	-	SL2.40ch01:27889349-27891853	0.275681	0	-1,79769e+308	-1,79769e+308	0.134942	0.850427	no
XLOC_001475	-	SL2.40ch01:36846827-36852215	0.516645	0.318809	-0.696481	0.773001	0.439522	0.999996	no	GO:0097159;t-complex protein 1 subunit delta;GO:0006139;GO:1901363
XLOC_001477	-	SL2.40ch01:37065089-37070741	0.805817	0.219877	-1.87375	1.07766	0.281185	0.999996	no
XLOC_001480	-	SL2.40ch01:37523514-37528752	4.82496	6.30991	0.387103	-0.941735	0.346328	0.999996	no	GO:0005488;cytochrome p450;GO:0016491;GO:0008152
XLOC_001483	-	SL2.40ch01:38226057-38237356	2.88733	2.17349	-0.409724	0.755884	0.449719	0.999996	no	GO:0008270;family transposase containing protein;GO:0003676
XLOC_001510	-	SL2.40ch01:42527506-42529540	0.551682	0.372493	-0.566623	0.369501	0.711754	0.999996	no
XLOC_001563	-	SL2.40ch01:50582688-50584415	4.2713	1.44384	-1.56476	1.3428	0.179338	0.935131	no
XLOC_001569	-	SL2.40ch01:50894795-50901783	0.554831	0.226398	-1.29319	1.82548	0.0679294	0.628456	no
XLOC_001583	-	SL2.40ch01:53934385-53938318	6.19558	4.49914	-0.461592	0.470661	0.637883	0.999996	no	GO:0006259;hypothetical protein SORBIDRAFT_01g050336;GO:0044763;GO:0004386;GO:0006259;PREDICTED:
XLOC_001599	-	SL2.40ch01:56353639-56358131	4.96089	7.08464	0.514095	-0.705154	0.480714	0.999996	no
XLOC_001606	-	SL2.40ch01:56993799-56997231	1.3685	1.5735	0.201377	-0.209083	0.834384	0.999996	no	GO:0003676;retrotransposon unclassified;GO:0044260;GO:0090304
XLOC_001679	-	SL2.40ch01:64534474-64553661	0.438143	0.315292	-0.474716	0.425202	0.670689	0.999996	no
XLOC_001967	-	SL2.40ch01:73604384-73607689	1.36625	0.856059	-0.674436	1.06132	0.288546	0.999996	no	GO:0005488;hypothetical protein VITISV_020834;GO:0003824
XLOC_002133	-	SL2.40ch01:77062154-77063967	8.61643	6.36675	-0.436533	0.575176	0.565172	0.999996	no	GO:0005730;nhp2-like protein 1-like;GO:0005840;GO:0003723;GO:0042254;GO:0016070;GO:0005730;nhp2-like
XLOC_002198	-	SL2.40ch01:78161019-78161916	0.514828	0.290131	-0.827384	0.670974	0.502237	0.999996	no	GO:0006351;mads-box transcription factor;GO:0005488
XLOC_002693	-	SL2.40ch01:85797922-85801568	4.80806	2.91155	-0.723668	1.34314	0.179228	0.935131	no
XLOC_002700	-	SL2.40ch01:85879077-85891841	6.0126	3.66341	-0.714804	1.18421	0.23633	0.99972	no	GO:0006355;mads-box transcription factor 27-like;GO:0003677;GO:0046983;GO:0003700;GO:0005634
XLOC_002819	-	SL2.40ch01:87583514-87584973	4.39582	7.2376	0.71938	-1.30951	0.190363	0.951673	no	GO:0008152;probable carboxylesterase 7-like;GO:0052689;EC:3.1.1.0
XLOC_003004	-	SL2.40ch01:149054-149736	0.810201	0.747852	-0.115527	0.114838	0.908573	0.999996	no
XLOC_003193	-	SL2.40ch01:3274640-3277206	0.552493	0	-1,79769e+308	-1,79769e+308	0.12707	0.830954	no	GO:0010207;uncharacterized loc101219406;GO:0009507;GO:0016556
XLOC_003208	-	SL2.40ch01:3689991-3692286	50.8687	65.6056	0.36704	-0.814515	0.41535	0.999996	no	GO:0005840;60s acidic ribosomal protein p2a;GO:0003735;GO:0006414
XLOC_003267	-	SL2.40ch01:5613334-5614476	2.64633	6.90718	1.3841	-1.94827	0.0513825	0.539957	no
XLOC_003287	-	SL2.40ch01:6484229-6487114	2.32274	2.15124	-0.110661	0.113075	0.909971	0.999996	no
XLOC_003371	-	SL2.40ch01:14216783-14223498	0.764787	1.11793	0.547696	-0.354571	0.722911	0.999996	no
XLOC_003377	-	SL2.40ch01:14417814-14421023	7.53414	7.51301	-0.00405221	0.00619632	0.995056	0.999996	no
XLOC_003541	-	SL2.40ch01:36270783-36272799	0.868862	0.990294	0.188729	-0.173527	0.862237	0.999996	no
XLOC_003552	-	SL2.40ch01:37406182-37417171	1.6073	1.90497	0.245137	-0.270866	0.786494	0.999996	no
XLOC_003577	-	SL2.40ch01:41662377-41666239	0.642069	0.194373	-1.7239	2.05458	0.0399195	0.468888	no
XLOC_003610	-	SL2.40ch01:47773113-47777717	0.174523	1.03189	2.5638	-1.62225	0.10475	0.768663	no
XLOC_003613	-	SL2.40ch01:48598255-48600019	0.615012	0.383543	-0.681225	0.449467	0.653094	0.999996	no	GO:0005488;retrotransposon identical;GO:0005488;retrotransposon;GO:0005488;retrotransposon
XLOC_003664	-	SL2.40ch01:56946818-56948425	1.96976	4.03987	1.03629	-0.995107	0.319684	0.999996	no
XLOC_003667	-	SL2.40ch01:56993799-56997231	1.04359	0.69524	-0.585971	0.518124	0.604372	0.999996	no	GO:0003676;retrotransposon unclassified;GO:0044260;GO:0090304
XLOC_003685	-	SL2.40ch01:58441063-58444820	5.42134	5.51925	0.0258225	-0.0359436	0.971327	0.999996	no	GO:0048445;pentatricopeptide repeat-containing protein at3g48810-like;GO:0005739
XLOC_003698	-	SL2.40ch01:59600857-59601647	2.58868	2.22583	-0.217874	0.266629	0.789755	0.999996	no
XLOC_003708	-	SL2.40ch01:60042582-60044441	0.704706	0.342874	-1.03934	0.811941	0.416826	0.999996	no
XLOC_003749	-	SL2.40ch01:63303972-63305988	0.594338	0.46807	-0.344561	0.273941	0.78413	0.999996	no
XLOC_003750	-	SL2.40ch01:63499885-63501825	0.342762	0.468118	0.449664	-0.478429	0.632345	0.999996	no
XLOC_003767	-	SL2.40ch01:64478000-64481135	0.251446	0.454103	0.852769	-0.765261	0.444116	0.999996	no
XLOC_003816	-	SL2.40ch01:66538337-66541688	0.103897	0.175166	0.753575	-0.760695	0.44684	1	no
XLOC_003840	-	SL2.40ch01:67358918-67362298	0.402224	0.0359743	-3.48296	1.27867	0.201013	0.968691	no
XLOC_003900	-	SL2.40ch01:69545190-69583383	2.11851	2.13688	0.0124512	-0.0123894	0.990115	0.999996	no	GO:0005488;genome poly
XLOC_004300	-	SL2.40ch01:77697149-77697605	1.14084	0.480502	-1.24748	0.933094	0.350771	0.999996	no
XLOC_004376	-	SL2.40ch01:78891667-78898787	0.902282	3.12185	1.79075	-0.868152	0.385311	0.999996	no
XLOC_004483	-	SL2.40ch01:80772109-80773505	0.681448	0.873214	0.357731	-0.389145	0.697169	0.999996	no	GO:0071704;dna mismatch repair protein;GO:0044763;GO:0046483;GO:0006807;GO:0006725
XLOC_004507	-	SL2.40ch01:81145515-81148804	61.3457	59.9737	-0.0326343	0.0872739	0.930454	0.999996	no
XLOC_004600	-	SL2.40ch01:82800911-82811251	13.1024	13.1799	0.00851203	-0.0221268	0.982347	0.999996	no	GO:0008270;low quality protein: uncharacterized loc101203656;GO:0003676
XLOC_004604	-	SL2.40ch01:82859709-82860799	130.285	131.999	0.0188521	-0.0557198	0.955565	0.999996	no
XLOC_004669	-	SL2.40ch01:84133358-84146829	19.0426	14.0683	-0.43678	0.855356	0.392354	0.999996	no	GO:0003700;transcription factor bzip63;GO:0043565;GO:0005739;GO:0006355
XLOC_004723	-	SL2.40ch01:84881067-84882028	0.461339	1.05943	1.19938	-0.99251	0.320949	0.999996	no
XLOC_004776	-	SL2.40ch01:85575216-85576596	0.371632	0.0107747	-5.10816	2.118	0.0341749	0.432533	no
XLOC_004791	-	SL2.40ch01:85879077-85891841	50.2064	55.4324	0.142859	-0.293295	0.769296	0.999996	no
XLOC_004850	-	SL2.40ch01:86732433-86733452	0.499091	0.321281	-0.635467	0.547536	0.584011	0.999996	no
XLOC_005002	-	SL2.40ch01:89051617-89052808	1.96797	2.61325	0.409138	-0.293313	0.769283	0.999996	no
XLOC_005073	-	SL2.40ch01:122618-125917	1.34016	2.1026	0.649767	-0.398819	0.690026	0.999996	no
XLOC_005074	-	SL2.40ch01:404366-404495	173.964	437.88	1.33175	-1.26798	0.204806	0.970216	no
XLOC_005075	-	SL2.40ch01:439585-441588	6.93815	5.915	-0.230172	0.502289	0.615464	0.999996	no
XLOC_005076	-	SL2.40ch01:504400-508675	0.378885	0.200399	-0.918886	0.314361	0.753247	0.999996	no
XLOC_005077	-	SL2.40ch01:1750040-1750338	0.483189	3.77929	2.96746	-1.84009	0.0657551	0.616248	no
XLOC_005078	-	SL2.40ch01:2003361-2004717	0.109161	0.159467	0.546802	-0.400506	0.688784	1	no
XLOC_005079	-	SL2.40ch01:2168668-2173712	3.1182	4.60098	0.561227	-0.201601	0.840229	0.999996	no
XLOC_005080	-	SL2.40ch01:2751922-2752885	0.255346	0.79078	1.63082	-1.52154	0.128125	0.834035	no
XLOC_005081	-	SL2.40ch01:4213419-4214922	0.0988463	0	-1,79769e+308	-1,79769e+308	0.118437	1	no
XLOC_005082	-	SL2.40ch01:4497025-4499140	0.457527	0.819883	0.84156	-0.964709	0.334691	0.999996	no
XLOC_005083	-	SL2.40ch01:4868620-4873437	0.65549	0.583097	-0.168837	0.0961465	0.923404	0.999996	no
XLOC_005084	-	SL2.40ch01:5244190-5248047	0.237075	0.0304566	-2.96051	2.65555	0.00791782	1	no	GO:0003676;copia-type polyprotein;GO:0008270;GO:0015074
XLOC_005085	-	SL2.40ch01:5248265-5249441	0.423751	0.163542	-1.37355	1.2866	0.198233	0.963551	no	GO:0003676;hypothetical protein PRUPE_ppb013582mg;GO:0008270;GO:0015074
XLOC_005086	-	SL2.40ch01:5463758-5464330	0.586402	0.101202	-2.53465	1.47183	0.141066	0.860355	no
XLOC_005087	-	SL2.40ch01:5465066-5466015	0.315131	0.0874678	-1.84913	1.28	0.200544	0.967898	no
XLOC_005088	-	SL2.40ch01:6080006-6080736	0.223633	0.0578528	-1.95068	1.06688	0.286024	1	no
XLOC_005089	-	SL2.40ch01:6323980-6324725	0.427596	0.700059	0.711228	-0.599305	0.54897	0.999996	no
XLOC_005090	-	SL2.40ch01:6520801-6521744	0.298867	0.176167	-0.762559	0.66302	0.507318	0.999996	no
XLOC_005091	-	SL2.40ch01:8335656-8336578	0.05049	0.205611	2.02585	-1.32966	0.183631	1	no
XLOC_005092	-	SL2.40ch01:8552973-8553924	0	0.22004	1,79769e+308	1,79769e+308	0.0414988	1	no	GO:0005488;gag-pol identical
XLOC_005093	-	SL2.40ch01:10289618-10292042	1.71394	1.61208	-0.0883968	0.141306	0.887628	0.999996	no
XLOC_005094	-	SL2.40ch01:10820417-10821133	0.340073	0.377074	0.149004	-0.132253	0.894784	0.999996	no
XLOC_005095	-	SL2.40ch01:13953295-13962308	0.0999068	0.287426	1.52454	-0.3046	0.760671	1	no
XLOC_005096	-	SL2.40ch01:14340398-14342561	1.33879	1.10448	-0.277571	0.394507	0.693207	0.999996	no
XLOC_005097	-	SL2.40ch01:14787271-14835803	0.0594646	0.231377	1.96014	-0.355981	0.721855	1	no
XLOC_005098	-	SL2.40ch01:14918670-14919731	0.326704	0.632359	0.95276	-0.975552	0.329287	0.999996	no
XLOC_005099	-	SL2.40ch01:16809031-16810783	0.677937	0.621762	-0.12479	0.144771	0.884892	0.999996	no
XLOC_005100	-	SL2.40ch01:18637973-18642674	0.204647	0.536513	1.39047	-1.60546	0.108393	0.781752	no	GO:0008233;retrotransposon ty3-gypsy subclass;GO:0003723;GO:0006278;GO:0005739;GO:0003964;GO:0004518;GO:0016020;EC:2.7.7.49
XLOC_005101	-	SL2.40ch01:18848134-18849892	0.209929	0.343348	0.709771	-0.719042	0.472115	0.999996	no	GO:0003676;gag-pol polyprotein;GO:0008270
XLOC_005102	-	SL2.40ch01:18850081-18850765	0.297122	0.925917	1.63983	-1.51331	0.1302	0.83839	no
XLOC_005103	-	SL2.40ch01:21401429-21401571	94.4422	200.772	1.08805	-1.0693	0.284933	0.999996	no
XLOC_005104	-	SL2.40ch01:21648636-21648794	85.9442	31.9369	-1.42818	1.27159	0.203519	0.969624	no	GO:0003676;af369930_2pol polyprotein;GO:0008270;GO:0015074
XLOC_005105	-	SL2.40ch01:22596679-22597187	3.54731	3.49648	-0.0208219	0.0243063	0.980608	0.999996	no
XLOC_005106	-	SL2.40ch01:24330134-24332586	0.201841	0.391253	0.954885	-1.02476	0.305477	0.999996	no
XLOC_005107	-	SL2.40ch01:24839630-24840374	0.278724	0.767129	1.46063	-1.21377	0.224836	0.991728	no
XLOC_005108	-	SL2.40ch01:24903405-24921347	0.172993	0.0192574	-3.16722	0.856221	0.391876	1	no
XLOC_005109	-	SL2.40ch01:24903405-24921347	0.171942	0.0936908	-0.875943	0.60945	0.542226	1	no
XLOC_005110	-	SL2.40ch01:25457651-25461140	0.237335	0.0527956	-2.16843	2.09014	0.0366052	1	no	GO:0003964;retrotransposon ty3-gypsy subclass;GO:0006278;GO:0003723;GO:0008270;GO:0015074;EC:2.7.7.49
XLOC_005111	-	SL2.40ch01:25461198-25461764	0.489302	0.190653	-1.35977	0.962766	0.335665	0.999996	no	GO:0046872;gag-pol polyprotein;GO:0003676;GO:0003824;GO:0015074
XLOC_005112	-	SL2.40ch01:26747599-26759424	0.792583	0.492998	-0.684982	0.286202	0.774723	0.999996	no	GO:0046872;hypothetical protein VITISV_042009
XLOC_005113	-	SL2.40ch01:26747599-26759424	0.520237	0.419828	-0.30937	0.198412	0.842723	0.999996	no	GO:0003676;hypothetical protein VITISV_032634;GO:0005543;GO:0008270;GO:0015074
XLOC_005114	-	SL2.40ch01:29093843-29094932	0.501004	0.324012	-0.628776	0.621104	0.534531	0.999996	no
XLOC_005115	-	SL2.40ch01:29988459-29989411	0.385639	0.414537	0.104252	-0.100822	0.919692	0.999996	no
XLOC_005116	-	SL2.40ch01:29989519-29990075	9.75656	6.16009	-0.663421	0.966048	0.33402	0.999996	no
XLOC_005117	-	SL2.40ch01:31703828-31705860	0.162192	0.0870593	-0.897635	0.781466	0.434528	1	no
XLOC_005118	-	SL2.40ch01:33489008-33489798	0.723801	0.466064	-0.635067	0.605868	0.544603	0.999996	no
XLOC_005119	-	SL2.40ch01:35409755-35411081	0.342505	0.107054	-1.67779	1.43532	0.151195	0.885239	no
XLOC_005120	-	SL2.40ch01:36167111-36169594	2.52357	2.07935	-0.279333	0.499948	0.617112	0.999996	no
XLOC_005121	-	SL2.40ch01:37063548-37064725	0.363324	0.0787742	-2.20546	1.76354	0.077809	0.667827	no
XLOC_005122	-	SL2.40ch01:37417356-37417579	12.7189	16.9963	0.418239	-0.42301	0.672288	0.999996	no
XLOC_005123	-	SL2.40ch01:37493466-37494349	0.216436	0.334322	0.627297	-0.507148	0.612051	0.999996	no
XLOC_005124	-	SL2.40ch01:37520592-37521315	0.21478	0.344923	0.683412	-0.542896	0.587202	0.999996	no
XLOC_005125	-	SL2.40ch01:37542326-37543989	0.304775	0.432093	0.503595	-0.533597	0.59362	0.999996	no	GO:0003964;reverse transcriptase;GO:0006278;GO:0003723;GO:0004190;GO:0006508;EC:2.7.7.49;EC:3.4.23.0
XLOC_005126	-	SL2.40ch01:37544165-37545879	11.3826	7.47185	-0.607288	1.42663	0.153688	0.889742	no
XLOC_005127	-	SL2.40ch01:41099106-41099859	0.848433	0.982472	0.211616	-0.226245	0.821011	0.999996	no
XLOC_005128	-	SL2.40ch01:41659796-41660680	0.20558	0.115604	-0.830511	0.606422	0.544234	1	no
XLOC_005129	-	SL2.40ch01:42388814-42389893	0.62133	0.469048	-0.405623	0.424311	0.671339	0.999996	no
XLOC_005130	-	SL2.40ch01:48697442-48715305	0.2604	0.155901	-0.740099	0.344682	0.730334	0.999996	no
XLOC_005131	-	SL2.40ch01:48697442-48715305	0.31413	0.187556	-0.744044	0.441664	0.658732	0.999996	no	GO:0005488;protein
XLOC_005132	-	SL2.40ch01:48715454-48718259	0.417683	0.400078	-0.0621245	0.0736784	0.941266	0.999996	no
XLOC_005133	-	SL2.40ch01:48859986-48862476	1.37136	1.90903	0.477228	-0.736164	0.461631	0.999996	no
XLOC_005134	-	SL2.40ch01:49149690-49149940	19.9988	13.9529	-0.519351	0.568778	0.569507	0.999996	no
XLOC_005135	-	SL2.40ch01:50075267-50076094	0.232707	0	-1,79769e+308	-1,79769e+308	0.0725436	1	no
XLOC_005136	-	SL2.40ch01:50170944-50171447	0.532657	0	-1,79769e+308	-1,79769e+308	0.104057	0.766456	no
XLOC_005137	-	SL2.40ch01:50477877-50480142	1.31376	1.41592	0.108044	-0.157261	0.875039	0.999996	no
XLOC_005138	-	SL2.40ch01:50480262-50481227	0.360372	0.223678	-0.688061	0.600316	0.548296	0.999996	no
XLOC_005139	-	SL2.40ch01:50917671-50919099	0.882911	1.01869	0.206375	-0.222749	0.823731	0.999996	no
XLOC_005140	-	SL2.40ch01:52217656-52218737	0.123045	0.118217	-0.0577575	0.0426986	0.965942	1	no
XLOC_005141	-	SL2.40ch01:52377716-52391136	0.250986	0.174703	-0.522706	0.777712	0.436739	1	no
XLOC_005142	-	SL2.40ch01:52392313-52393943	0.458216	0.146679	-1.64336	1.56574	0.117409	0.801264	no
XLOC_005143	-	SL2.40ch01:53410395-53420013	1.66406	0.719432	-1.20978	0.352747	0.724278	0.999996	no
XLOC_005144	-	SL2.40ch01:53410395-53420013	2.10386	1.24327	-0.758904	0.305046	0.760331	0.999996	no
XLOC_005145	-	SL2.40ch01:53410395-53420013	2.19207	1.77435	-0.305	0.162752	0.870713	0.999996	no
XLOC_005146	-	SL2.40ch01:53410395-53420013	1.43615	0.654693	-1.13332	0.48638	0.626698	0.999996	no
XLOC_005147	-	SL2.40ch01:54508248-54509208	0.910974	0.63921	-0.511118	0.526111	0.598811	0.999996	no
XLOC_005148	-	SL2.40ch01:54720772-54723102	1.00413	0.410897	-1.2891	1.64643	0.0996762	0.753351	no
XLOC_005149	-	SL2.40ch01:56023449-56024229	0.149902	0.183364	0.290695	-0.195156	0.845271	1	no
XLOC_005150	-	SL2.40ch01:56632557-56633096	0.222986	0	-1,79769e+308	-1,79769e+308	0.166862	1	no
XLOC_005151	-	SL2.40ch01:57540605-57540836	16.7459	40.6068	1.27791	-1.31449	0.18868	0.948848	no
XLOC_005152	-	SL2.40ch01:58552343-58552677	3.61939	3.5425	-0.0309791	0.0308193	0.975414	0.999996	no	GO:0003899;rna polymerase beta subunit;GO:0006351;GO:0003677;GO:0009507;EC:2.7.7.6
XLOC_005153	-	SL2.40ch01:58909322-58910960	0.833847	0.674627	-0.305694	0.360965	0.718126	0.999996	no	GO:0008270;coat protein;GO:0003676;GO:0005198;GO:0019028
XLOC_005154	-	SL2.40ch01:58912017-58913186	0.800845	0.958994	0.259998	-0.296255	0.767035	0.999996	no
XLOC_005155	-	SL2.40ch01:58913394-58914635	0.78381	0.788555	0.00870869	-0.00982772	0.992159	0.999996	no	GO:0003964;reverse transcriptase;GO:0006278;GO:0003723;GO:0004190;GO:0006508;EC:2.7.7.49;EC:3.4.23.0
XLOC_005156	-	SL2.40ch01:59229987-59230150	4237.57	2946.08	-0.524442	1.37225	0.169986	0.918407	no	GO:0004519;rrna intron-encoded homing endonuclease
XLOC_005157	-	SL2.40ch01:59706521-59713019	0.551383	0.913765	0.728769	-0.400329	0.688914	0.999996	no
XLOC_005158	-	SL2.40ch01:60977230-60978346	0.106597	0	-1,79769e+308	-1,79769e+308	0.153755	1	no
XLOC_005159	-	SL2.40ch01:61295240-61297460	1.15212	0.99595	-0.210144	0.289221	0.772412	0.999996	no
XLOC_005160	-	SL2.40ch01:61423493-61424009	0.123282	0.92403	2.90598	-1.87373	0.0609682	0.593524	no
XLOC_005161	-	SL2.40ch01:61740356-61741204	0.168538	0.707648	2.06996	-1.7127	0.0867682	0.708836	no
XLOC_005162	-	SL2.40ch01:62583461-62584009	0.710105	0.617664	-0.20121	0.185776	0.852621	0.999996	no
XLOC_005163	-	SL2.40ch01:63140199-63141606	0.360673	0.194304	-0.892372	0.877511	0.380209	0.999996	no
XLOC_005164	-	SL2.40ch01:63424560-63426840	0.599424	0.37526	-0.675687	0.790768	0.42908	0.999996	no
XLOC_005165	-	SL2.40ch01:63578348-63580328	0.322319	0.162458	-0.988422	0.982453	0.325877	0.999996	no
XLOC_005166	-	SL2.40ch01:63637934-63640071	0.34395	0.327099	-0.0724731	0.0802095	0.936071	0.999996	no
XLOC_005167	-	SL2.40ch01:64308280-64309076	0.442618	0.783069	0.823079	-0.821561	0.411327	0.999996	no
XLOC_005168	-	SL2.40ch01:64748216-64750371	0.172428	0.520777	1.59467	-1.62282	0.104628	0.768462	no
XLOC_005169	-	SL2.40ch01:65222945-65225067	0.515634	0.248725	-1.0518	1.15749	0.247074	0.999996	no
XLOC_005170	-	SL2.40ch01:65780616-65781106	1.3634	0.470086	-1.53621	1.26512	0.20583	0.972178	no
XLOC_005171	-	SL2.40ch01:66534666-66536307	0.61573	0.66057	0.101412	-0.115114	0.908355	0.999996	no
XLOC_005172	-	SL2.40ch01:66993789-66994880	0.252468	0.421527	0.739524	-0.717603	0.473002	0.999996	no
XLOC_005173	-	SL2.40ch01:67004515-67005862	0.479364	0.332505	-0.527748	0.53964	0.589445	0.999996	no
XLOC_005174	-	SL2.40ch01:67195432-67197543	0.544369	0.209826	-1.37539	1.51295	0.130292	0.838711	no
XLOC_005175	-	SL2.40ch01:67201276-67201492	102.242	98.2462	-0.0575092	0.082674	0.934111	0.999996	no
XLOC_005176	-	SL2.40ch01:67268314-67269374	2.45956	2.57899	0.0684009	-0.0924056	0.926376	0.999996	no
XLOC_005177	-	SL2.40ch01:67642597-67644469	2.49856	1.07483	-1.21699	1.86131	0.0627001	0.601867	no
XLOC_005178	-	SL2.40ch01:67828141-67829546	0.633624	1.60419	1.34015	-1.48607	0.137259	0.850489	no
XLOC_005179	-	SL2.40ch01:67853400-68064321	0.231333	0.175624	-0.397482	0.0242378	0.980663	1	no
XLOC_005180	-	SL2.40ch01:69297258-69300329	0.475501	0.317855	-0.581079	0.69811	0.485109	0.999996	no
XLOC_005181	-	SL2.40ch01:69301204-69303183	4.16814	2.84061	-0.553206	1.04263	0.297122	0.999996	no
XLOC_005182	-	SL2.40ch01:69545190-69583383	0.720427	1.61643	1.16589	-0.434985	0.663574	0.999996	no	GO:0006259;protein;GO:0003676
XLOC_005183	-	SL2.40ch01:69911810-69913589	0.129278	0.228142	0.819458	-0.79717	0.425353	1	no
XLOC_005184	-	SL2.40ch01:70334477-70334930	2.09165	0.389026	-2.4267	1.72441	0.0846341	0.700783	no	GO:0035556;protein;GO:0009061;GO:0009693;GO:0002679;GO:0010200;GO:0010583;GO:0009738;GO:0009407;GO:0005783;GO:0009873
XLOC_005185	-	SL2.40ch01:70642328-70657886	0.614821	1.03572	0.752398	-0.486125	0.626879	0.999996	no
XLOC_005186	-	SL2.40ch01:70642328-70657886	3.29154	2.9896	-0.138811	0.0610452	0.951323	0.999996	no
XLOC_005187	-	SL2.40ch01:70642328-70657886	0.38169	1.00306	1.39393	-0.496784	0.619342	0.999996	no
XLOC_005188	-	SL2.40ch01:71244569-71247882	0.132985	0.288112	1.11537	-1.1867	0.235346	1	no	GO:0046872;retrotransposon unclassified
XLOC_005189	-	SL2.40ch01:71501686-71502684	6.73541	9.18157	0.446975	-0.799413	0.424051	0.999996	no
XLOC_005190	-	SL2.40ch01:71612348-71613118	0.442918	1.34931	1.60711	-1.18362	0.236563	0.999996	no
XLOC_005191	-	SL2.40ch01:72524947-72525463	4.40534	2.86562	-0.620403	0.714481	0.47493	0.999996	no
XLOC_005192	-	SL2.40ch01:72858150-72858703	1.5062	1.66206	0.142056	-0.149605	0.881076	0.999996	no
XLOC_005193	-	SL2.40ch01:73002103-73002679	0.211757	0.792014	1.90312	-1.48683	0.137059	0.850489	no
XLOC_005194	-	SL2.40ch01:73495295-73496227	2.05403	0.581528	-1.82054	2.0396	0.0413903	0.478823	no
XLOC_005195	-	SL2.40ch01:73636303-73642646	0.512229	0.199878	-1.35767	1.90152	0.0572345	0.573681	no
XLOC_005196	-	SL2.40ch01:74026039-74027161	0.265064	0.128246	-1.04742	0.897614	0.369392	0.999996	no
XLOC_005197	-	SL2.40ch01:74049118-74049807	0.2918	0.410927	0.493904	-0.42057	0.674069	0.999996	no
XLOC_005198	-	SL2.40ch01:74059976-74061103	0.336563	0.213073	-0.659527	0.612101	0.540471	0.999996	no	GO:0003676;gag-pol polyprotein;GO:0008270;GO:0015074
XLOC_005199	-	SL2.40ch01:77346479-77348699	0.0736421	0.171822	1.22231	-1.12053	0.26249	1	no
XLOC_005200	-	SL2.40ch01:80603436-80603950	0.846189	0.432786	-0.967326	0.813156	0.416129	0.999996	no
XLOC_005201	-	SL2.40ch01:80898156-80902174	0.507213	0.937731	0.886581	-1.13047	0.258277	0.999996	no
XLOC_005202	-	SL2.40ch01:81144941-81145432	0.858983	0.314597	-1.44912	1.13855	0.254893	0.999996	no
XLOC_005203	-	SL2.40ch01:81444458-81494230	0.222671	0.139684	-0.672748	0.181962	0.855613	1	no	GO:0016772;hypothetical protein VITISV_027610;GO:0044238;GO:0044260;GO:0097159;GO:1901363
XLOC_005204	-	SL2.40ch01:81444458-81494230	0.143625	0.234407	0.706717	-0.125403	0.900204	1	no
XLOC_005205	-	SL2.40ch01:81581210-81588012	4.04243	2.33676	-0.790714	0.941768	0.346311	0.999996	no	GO:0097159;hypothetical protein VITISV_002170;GO:1901363;GO:0003824
XLOC_005206	-	SL2.40ch01:81836857-81838069	2.39929	2.21551	-0.114969	0.160106	0.872798	0.999996	no
XLOC_005207	-	SL2.40ch01:81853681-81854510	0.2414	0.0510772	-2.24068	1.16726	0.243107	1	no
XLOC_005208	-	SL2.40ch01:81940708-81941309	0.637825	0	-1,79769e+308	-1,79769e+308	0.126772	0.829812	no
XLOC_005209	-	SL2.40ch01:82896021-82896795	0.179032	0.0694341	-1.36651	0.771054	0.440675	1	no
XLOC_005210	-	SL2.40ch01:83012747-83013401	1.09956	0.806996	-0.446293	0.410514	0.681429	0.999996	no	GO:0005739;protein
XLOC_005211	-	SL2.40ch01:83866843-83867252	2.72799	1.48764	-0.874811	0.878125	0.379876	0.999996	no
XLOC_005212	-	SL2.40ch01:84498885-84509458	0.189294	0.273203	0.529343	-0.263529	0.792143	1	no
XLOC_005213	-	SL2.40ch01:84548523-84612550	0.271727	0.747716	1.46033	-0.2667	0.7897	0.999996	no
XLOC_005214	-	SL2.40ch01:84548523-84612550	0.510773	1.29838	1.34596	-0.388135	0.697916	0.999996	no
XLOC_005215	-	SL2.40ch01:84548523-84612550	0.466395	0.7827	0.746905	-0.0881691	0.929742	0.999996	no
XLOC_005216	-	SL2.40ch01:84548523-84612550	0.592743	0.928317	0.647211	-0.28598	0.774893	0.999996	no	GO:0003676;gata transcription factor 26-like;GO:0034645;GO:0090304
XLOC_005217	-	SL2.40ch01:84548523-84612550	0.562563	0.555801	-0.0174467	0.0048966	0.996093	0.999996	no
XLOC_005218	-	SL2.40ch01:84548523-84612550	0.189514	0.106169	-0.835939	0.0629614	0.949797	1	no
XLOC_005219	-	SL2.40ch01:84548523-84612550	0.308917	0.759674	1.29816	-0.299898	0.764255	0.999996	no
XLOC_005220	-	SL2.40ch01:84548523-84612550	0.781271	1.10026	0.493945	-0.103339	0.917694	0.999996	no
XLOC_005221	-	SL2.40ch01:84548523-84612550	0.55679	0.937478	0.75165	-0.180379	0.856855	0.999996	no
XLOC_005222	-	SL2.40ch01:84618279-84619092	0.416382	0.397731	-0.0661158	0.0611007	0.951279	0.999996	no	GO:0016772;ribonuclease h protein at1g65750-like;GO:0043231;GO:0010467;GO:0009791;GO:0044267;GO:0005737;GO:0048608;GO:0016070;GO:0003676;GO:0034645;GO:0044710;GO:0016043
XLOC_005223	-	SL2.40ch01:84620116-84621125	1.78943	1.14663	-0.642102	0.772743	0.439674	0.999996	no	GO:0016787;hypothetical protein SDM1_4t00019
XLOC_005224	-	SL2.40ch01:84621993-84623925	0.52661	0.505379	-0.0593711	0.0666891	0.946829	0.999996	no
XLOC_005225	-	SL2.40ch01:84624099-84624972	0.254206	0.370319	0.542771	-0.490264	0.623947	0.999996	no
XLOC_005226	-	SL2.40ch01:84625156-84629051	0.531856	0.277986	-0.936023	1.18573	0.23573	0.998256	no
XLOC_005227	-	SL2.40ch01:84629529-84632626	0.479258	0.210135	-1.18949	1.37503	0.169124	0.918407	no
XLOC_005228	-	SL2.40ch01:84642210-84644689	2.11288	1.32807	-0.669879	1.10675	0.2684	0.999996	no
XLOC_005229	-	SL2.40ch01:84645272-84645899	1.25104	1.20454	-0.0546413	0.0582326	0.953563	0.999996	no
XLOC_005230	-	SL2.40ch01:84851302-84855797	3.75841	7.69726	1.03422	-0.170795	0.864385	0.999996	no
XLOC_005231	-	SL2.40ch01:85017079-85017562	0.646991	0.645155	-0.00410036	0.00327546	0.997387	0.999996	no	GO:0004553;beta-xylosidase alpha-l-arabinofuranosidase 2-like;GO:0005576;GO:0000272;EC:3.2.1.0
XLOC_005232	-	SL2.40ch01:85848671-85849417	0.448485	0.020851	-4.42687	1.64502	0.0999651	0.754109	no
XLOC_005233	-	SL2.40ch01:86215801-86220735	3.19218	1.80161	-0.825257	0.157509	0.874844	0.999996	no
XLOC_005234	-	SL2.40ch01:86215801-86220735	2.64613	1.72459	-0.617636	0.167046	0.867334	0.999996	no
XLOC_005235	-	SL2.40ch01:86414384-86426794	0.345449	0.156835	-1.13922	0.52378	0.600431	0.999996	no
XLOC_005236	-	SL2.40ch01:86596008-86596431	2.48524	1.11663	-1.15424	0.998729	0.317926	0.999996	no
XLOC_005237	-	SL2.40ch01:87054540-87054865	0.730451	0.0942555	-2.95414	0.893902	0.371374	0.999996	no
XLOC_005238	-	SL2.40ch01:87187225-87188292	0.420191	0.379385	-0.147382	0.145214	0.884542	0.999996	no
XLOC_005239	-	SL2.40ch01:87491671-87492179	0.226862	0.999394	2.13924	-1.66662	0.09559	0.738773	no
XLOC_005240	-	SL2.40ch01:87735045-87735752	0.266617	0.251572	-0.0838005	0.0663134	0.947128	0.999996	no
XLOC_005241	-	SL2.40ch01:88413169-88414020	0.569393	0.148432	-1.93962	1.3631	0.172852	0.923359	no
XLOC_005242	-	SL2.40ch01:88417257-88417993	0.43476	0.218984	-0.989395	0.688056	0.491418	0.999996	no
XLOC_005243	-	SL2.40ch01:89040252-89041421	0.39323	0.163293	-1.26791	1.17112	0.24155	0.999996	no
XLOC_005244	-	SL2.40ch01:89486164-89486509	3.37696	1.95465	-0.788815	0.740527	0.45898	0.999996	no
XLOC_005257	-	SL2.40ch02:1650169-1658133	3.2369	3.3422	0.0461891	-0.0507171	0.959551	0.999996	no
XLOC_005307	-	SL2.40ch02:8246070-8250171	5.03675	3.59466	-0.486639	0.384188	0.700839	0.999996	no	GO:0005198;actin-related protein 2 3 complex subunit 3-like;GO:0015937;GO:0009407;GO:0016310;GO:0034314;GO:0005885;GO:0004594;GO:0005524;EC:2.7.1.33;GO:0005198;actin-related
XLOC_005350	-	SL2.40ch02:13134559-13136675	6.62055	6.82786	0.0444833	-0.0631489	0.949648	0.999996	no
XLOC_005354	-	SL2.40ch02:13216626-13221019	1.48481	1.62016	0.12585	-0.0820609	0.934598	0.999996	no
XLOC_005362	-	SL2.40ch02:13648495-13652427	6.80449	6.15282	-0.14524	0.191107	0.848442	0.999996	no
XLOC_005416	-	SL2.40ch02:17461916-17464231	0.826545	1.7711	1.09948	-0.876786	0.380603	0.999996	no
XLOC_005431	-	SL2.40ch02:17919602-17927060	1.06639	3.21644	1.59274	-0.283375	0.77689	0.999996	no	GO:0009506;late blight resistance;GO:0003676;GO:0046983;GO:0005634
XLOC_005525	-	SL2.40ch02:24769067-24787929	0.288231	0.234767	-0.295997	0.0899765	0.928306	0.999996	no	GO:0006259;hypothetical protein VITISV_031906;GO:0046872;GO:0003676;GO:0016772
XLOC_005534	-	SL2.40ch02:26322598-26323925	0.659796	1.63537	1.30952	-0.873094	0.382612	0.999996	no
XLOC_005554	-	SL2.40ch02:28168492-28177511	0.32112	0.457709	0.511319	-0.309444	0.756983	0.999996	no
XLOC_005596	-	SL2.40ch02:29704131-29713307	28.818	35.3761	0.295805	-0.572679	0.566862	0.999996	no	GO:0005886;bet1-like protein at4g14600-like;GO:0005794;bet1-like
XLOC_005597	-	SL2.40ch02:29725510-29733548	32.941	40.811	0.309071	-0.80069	0.423311	0.999996	no
XLOC_005607	-	SL2.40ch02:29888143-29890573	2.08637	2.98049	0.514556	-0.276642	0.782055	0.999996	no	GO:0010090;enolase chloroplastic-like;GO:0000015;GO:0000287;GO:0006096;GO:0009570;GO:0004634;EC:4.2.1.11
XLOC_005650	-	SL2.40ch02:30868552-30872180	3.55337	4.58977	0.369234	-0.0293136	0.976614	0.999996	no
XLOC_005658	-	SL2.40ch02:30994198-31016745	1.18257	0.928557	-0.348861	0.00742876	0.994073	0.999996	no
XLOC_005659	-	SL2.40ch02:30994198-31016745	2.59651	2.62699	0.0168356	-0.000353042	0.999718	0.999996	no
XLOC_005660	-	SL2.40ch02:30994198-31016745	0.307245	0.775703	1.33612	-0.0084765	0.993237	0.999996	no
XLOC_005825	-	SL2.40ch02:34547018-34551447	1.05159	0.876112	-0.263386	0.151369	0.879685	0.999996	no
XLOC_005873	-	SL2.40ch02:35359294-35363093	8.97679	12.1888	0.441286	-0.696883	0.485876	0.999996	no	GO:0022626;60s ribosomal protein l32-1-like;GO:0044446;GO:0005739;GO:0005730;60s
XLOC_005911	-	SL2.40ch02:35969275-35975787	3.91861	3.39416	-0.207287	0.28339	0.776878	0.999996	no	GO:0046872;dihydroorotase;GO:0016812;GO:0006221;EC:3.5.2.0;GO:0004151;dihydroorotase;GO:0009507;EC:3.5.2.3
XLOC_005927	-	SL2.40ch02:36201374-36202729	0.179202	0.22223	0.310472	-0.148685	0.881802	1	no
XLOC_005928	-	SL2.40ch02:36203197-36204366	0	0.394799	1,79769e+308	1,79769e+308	0.137831	0.850626	no
XLOC_006278	-	SL2.40ch02:41301816-41303113	0.742176	0.860048	0.212656	-0.234052	0.814944	0.999996	no	GO:0016301;protein kinase-like protein;GO:0020037;GO:0016705;GO:0005506;GO:0016310;GO:0009055;GO:0055114
XLOC_006301	-	SL2.40ch02:41632948-41637791	1.68538	1.78248	0.0808124	-0.083929	0.933113	0.999996	no
XLOC_006361	-	SL2.40ch02:42920703-42925918	5.63158	7.83691	0.476746	-0.430178	0.667066	0.999996	no
XLOC_006412	-	SL2.40ch02:43819013-43821543	25.7728	24.3898	-0.0795712	0.195968	0.844635	0.999996	no	GO:0006123;cytochrome c oxidase subunit 5c-3;GO:0009060;GO:0005751;GO:0016021;GO:0004129;EC:1.9.3.1
XLOC_006461	-	SL2.40ch02:44515320-44525768	15.5643	70.3918	2.17717	-3.56249	0.000367356	0.0162272	yes	GO:0000166;atp binding
XLOC_006537	-	SL2.40ch02:45548188-45550371	42.0722	72.1529	0.778189	-2.05814	0.0395764	0.468232	no
XLOC_006608	-	SL2.40ch02:46653823-46663197	1.73215	0.331051	-2.38744	2.31569	0.0205749	0.322193	no
XLOC_006777	-	SL2.40ch02:49338017-49339896	0.89842	1.04388	0.216491	-0.269911	0.787228	0.999996	no	GO:0005739;pentatricopeptide repeat-containing protein at5g06540-like
XLOC_006813	-	SL2.40ch02:1879083-2109275	3.30309	5.43148	0.717529	-0.394089	0.693515	0.999996	no
XLOC_006815	-	SL2.40ch02:2233328-2234385	0.470137	0.680773	0.534092	-0.556605	0.577797	0.999996	no
XLOC_006887	-	SL2.40ch02:8870293-8886124	0.219985	0.265887	0.27341	-0.0864715	0.931092	1	no	GO:0008233;genome poly;GO:0016779;GO:0003676;GO:0034645;GO:0046872;GO:0090304;EC:2.7.7.0
XLOC_006925	-	SL2.40ch02:13837698-13840586	0.683578	0.961111	0.491597	-0.294706	0.768218	0.999996	no
XLOC_006944	-	SL2.40ch02:14970455-14974273	8.85822	7.52758	-0.23483	0.36907	0.712075	0.999996	no	GO:0003676;fatty oxidation complex alpha subunit;GO:0016853;GO:0008152
XLOC_006952	-	SL2.40ch02:15489476-15490455	0.221342	0.727625	1.71692	-1.6014	0.109289	0.78338	no
XLOC_006957	-	SL2.40ch02:15709557-15750064	3.80954	3.20705	-0.248369	0.098725	0.921357	0.999996	no
XLOC_006991	-	SL2.40ch02:17598724-17600725	1.46834	2.73576	0.89775	-0.994166	0.320142	0.999996	no
XLOC_006999	-	SL2.40ch02:17892421-17908933	0.264512	0.610771	1.2073	-0.434643	0.663822	0.999996	no
XLOC_007000	-	SL2.40ch02:17915663-17919291	2.56611	7.4683	1.5412	-1.58252	0.113531	0.791283	no
XLOC_007012	-	SL2.40ch02:18763179-18763949	2.99071	1.43098	-1.06348	0.74065	0.458906	0.999996	no
XLOC_007077	-	SL2.40ch02:21494824-21495320	1.11274	0.407273	-1.45005	1.05579	0.291066	0.999996	no
XLOC_007135	-	SL2.40ch02:27368586-27370428	0.62186	0.71323	0.197777	-0.228055	0.819604	0.999996	no
XLOC_007193	-	SL2.40ch02:28746784-28748410	0.103691	0.0889315	-0.221531	0.16701	0.867362	1	no
XLOC_007194	-	SL2.40ch02:28748551-28749265	0.254156	0.409922	0.689636	-0.55928	0.57597	0.999996	no
XLOC_007263	-	SL2.40ch02:30519194-30522650	3.07936	2.81351	-0.130262	0.169372	0.865504	0.999996	no
XLOC_007438	-	SL2.40ch02:33722267-33726694	1.27695	3.67817	1.52628	-0.848126	0.396368	0.999996	no
XLOC_007598	-	SL2.40ch02:36203197-36204366	2.30463	2.81919	0.290747	-0.374794	0.707813	0.999996	no
XLOC_007634	-	SL2.40ch02:36773790-36781482	0.195197	0.156161	-0.321901	0.0628204	0.94991	1	no
XLOC_007743	-	SL2.40ch02:38561485-38567360	6.56147	7.27899	0.149718	-0.243813	0.807376	0.999996	no	GO:0055085;ribosomal rna methyltransferase nop2-like;GO:0003723;GO:0046872;GO:0006364;GO:0009536;GO:0009965;GO:0032259;GO:0010015;GO:0008757;GO:0008283;GO:0009987;ribosomal
XLOC_007938	-	SL2.40ch02:41683083-41684106	99.6224	42.1118	-1.24225	2.42543	0.0152902	0.268736	no
XLOC_007961	-	SL2.40ch02:42133745-42138227	3.27398	3.16229	-0.0500767	0.0857754	0.931645	0.999996	no
XLOC_007993	-	SL2.40ch02:42619466-42620503	1.18606	0.535785	-1.14646	0.979759	0.327205	0.999996	no
XLOC_008193	-	SL2.40ch02:45544400-45545759	0.88609	3.45687	1.96394	-1.43157	0.152268	0.887364	no	GO:0009846;nucleotide-diphospho-sugar transferases superfamily protein;GO:0005634;GO:0005829;GO:0009860
XLOC_008196	-	SL2.40ch02:45631185-45639062	17.7093	18.2736	0.0452533	-0.120875	0.90379	0.999996	no
XLOC_008459	-	SL2.40ch02:582495-597019	6.36939	6.10316	-0.0615984	0.0225673	0.981995	0.999996	no
XLOC_008460	-	SL2.40ch02:1488332-1490358	0.184451	0.171917	-0.101529	0.0974433	0.922374	1	no
XLOC_008461	-	SL2.40ch02:1516090-1519918	0.220239	0.381735	0.793502	-0.919072	0.358058	0.999996	no	GO:0071704;integrase core domain containing protein;GO:0005488;GO:0044238
XLOC_008462	-	SL2.40ch02:1650169-1658133	0.400926	0.222255	-0.851123	0.438077	0.66133	0.999996	no
XLOC_008463	-	SL2.40ch02:3499019-3499198	20.5189	37.1317	0.855699	-0.816306	0.414325	0.999996	no
XLOC_008464	-	SL2.40ch02:3553030-3553156	2476.88	4071.53	0.717049	-0.9709	0.331598	0.999996	no	GO:0016787;conserved protein
XLOC_008465	-	SL2.40ch02:4599872-4600625	0.390086	0.274579	-0.506575	0.430216	0.667038	0.999996	no	GO:0003964;polyprotein;GO:0006278;GO:0003723;GO:0004190;GO:0006508;EC:2.7.7.49;EC:3.4.23.0
XLOC_008466	-	SL2.40ch02:4616507-4617527	0.678611	0.631271	-0.104325	0.110749	0.911816	0.999996	no
XLOC_008467	-	SL2.40ch02:6615199-6615865	1.82058	1.22811	-0.567964	0.620312	0.535052	0.999996	no
XLOC_008468	-	SL2.40ch02:8085319-8116245	1.4035	0.943733	-0.572575	0.19448	0.8458	0.999996	no
XLOC_008469	-	SL2.40ch02:8767128-8770232	0.145309	0.326939	1.1699	-1.23389	0.217245	0.981308	no	GO:0003676;genome poly;GO:0034645;GO:0046872;GO:0090304;GO:0003824
XLOC_008470	-	SL2.40ch02:8870293-8886124	0.0997702	0.219774	1.13934	-0.274044	0.784051	1	no
XLOC_008471	-	SL2.40ch02:9083644-9083923	5.36579	4.26303	-0.33191	0.311228	0.755628	0.999996	no	GO:0045281;succinate dehydrogenase subunit 3;GO:0000104;GO:0009055;GO:0005524;GO:0006099;GO:0005739;EC:1.3.99.1
XLOC_008472	-	SL2.40ch02:9114537-9114706	5.09876	19.4921	1.93467	-1.31856	0.187315	0.948715	no
XLOC_008473	-	SL2.40ch02:9251729-9252416	0.965052	1.09763	0.185712	-0.196725	0.844043	0.999996	no
XLOC_008474	-	SL2.40ch02:10260484-10261114	0.185725	0.747648	2.00919	-1.59661	0.110353	0.784809	no	GO:0005488;hypothetical protein PRUPE_ppa021024mg
XLOC_008475	-	SL2.40ch02:10742836-10745657	0.684611	0.673211	-0.0242255	0.0309724	0.975292	0.999996	no	GO:0008270;coat protein;GO:0003676;GO:0005198;GO:0019028
XLOC_008476	-	SL2.40ch02:10761198-10762275	0.157892	0.0967556	-0.70652	0.474599	0.635073	1	no	GO:0008270;PREDICTED: uncharacterized protein LOC101251983;GO:0003676
XLOC_008477	-	SL2.40ch02:12028351-12028673	1.23027	2.5873	1.07247	-0.883049	0.37721	0.999996	no
XLOC_008478	-	SL2.40ch02:12484937-12509197	0.698466	0.286455	-1.28588	1.11317	0.265636	0.999996	no	GO:0009987;hypothetical protein VITISV_032634;GO:0046872;GO:0005215
XLOC_008479	-	SL2.40ch02:12484937-12509197	0.556859	0.208257	-1.41895	0.336621	0.736403	0.999996	no
XLOC_008480	-	SL2.40ch02:12484937-12509197	0.76251	0.469993	-0.698115	0.378793	0.704841	0.999996	no
XLOC_008481	-	SL2.40ch02:12509814-12516583	0.244896	0.181113	-0.435279	0.537824	0.590698	1	no	GO:0003676;retroelement pol polyprotein;GO:0008270;GO:0015074
XLOC_008482	-	SL2.40ch02:12521986-12523914	0.483756	0.54894	0.182371	-0.205291	0.837345	0.999996	no
XLOC_008483	-	SL2.40ch02:12525164-12526744	0.0494232	0.104848	1.08504	-0.775233	0.438202	1	no
XLOC_008484	-	SL2.40ch02:12882317-12907464	1.29939	0.975714	-0.413307	0.266662	0.789729	0.999996	no
XLOC_008485	-	SL2.40ch02:12882317-12907464	0.293682	0.132286	-1.1506	0.300624	0.763701	0.999996	no
XLOC_008486	-	SL2.40ch02:12882317-12907464	0.242899	0.334722	0.462605	-0.148001	0.882342	0.999996	no	GO:0046872;catalytic region zinc cchc-type peptidase catalytic
XLOC_008487	-	SL2.40ch02:12882317-12907464	0.389957	0.378234	-0.0440329	0.0316288	0.974768	0.999996	no	GO:0003676;retrotransposon protein;GO:0008270;GO:0015074
XLOC_008488	-	SL2.40ch02:15179415-15181781	11.1533	6.42591	-0.7955	2.03175	0.0421792	0.483862	no
XLOC_008489	-	SL2.40ch02:15182907-15183833	1.24392	0.578633	-1.10417	1.19159	0.233423	0.996679	no
XLOC_008490	-	SL2.40ch02:15235272-15235414	225.194	171.192	-0.395558	0.388735	0.697473	0.999996	no
XLOC_008491	-	SL2.40ch02:15900127-15900489	1.58202	1.07171	-0.561859	0.443626	0.657313	0.999996	no
XLOC_008492	-	SL2.40ch02:17099229-17100100	0.691099	0.34553	-1.00008	0.949911	0.342157	0.999996	no
XLOC_008493	-	SL2.40ch02:17100178-17102809	0.645414	0.453588	-0.508841	0.627041	0.530632	0.999996	no	GO:0006259;retrotransposon identical;GO:0046872;GO:0003676;GO:0003824
XLOC_008494	-	SL2.40ch02:17103090-17104718	0.296552	0.118852	-1.31912	1.24153	0.21441	0.97903	no	GO:0003964;retrotransposon ty3-gypsy subclass;GO:0003677;GO:0006278;GO:0003723;GO:0004190;GO:0006508;GO:0008270;GO:0015074;GO:0005739;GO:0006310;EC:2.7.7.49;EC:3.4.23.0
XLOC_008495	-	SL2.40ch02:17106481-17107308	0.403197	0.480991	0.254525	-0.239131	0.811004	0.999996	no
XLOC_008496	-	SL2.40ch02:18018274-18020369	3.42687	3.62967	0.0829455	-0.155811	0.876182	0.999996	no
XLOC_008497	-	SL2.40ch02:18478668-18494646	0.531174	0.307182	-0.79009	0.416753	0.676859	0.999996	no
XLOC_008498	-	SL2.40ch02:18478668-18494646	0.314993	0.19662	-0.679909	0.392222	0.694894	0.999996	no
XLOC_008499	-	SL2.40ch02:18478668-18494646	0.251349	0.172452	-0.543492	0.322848	0.746811	1	no	GO:0003964;retrotransposon ty3-gypsy subclass;GO:0003677;GO:0006278;GO:0003723;GO:0004190;GO:0006508;GO:0008270;GO:0015074;GO:0006310;EC:2.7.7.49;EC:3.4.23.0
XLOC_008500	-	SL2.40ch02:18478668-18494646	0.289361	0.126255	-1.19653	0.513014	0.607941	0.999996	no	GO:0003964;retrotransposon identical;GO:0006278;GO:0003723;GO:0008270;GO:0015074;EC:2.7.7.49
XLOC_008501	-	SL2.40ch02:19011966-19012865	0.244009	0	-1,79769e+308	-1,79769e+308	0.0973553	1	no
XLOC_008502	-	SL2.40ch02:19012981-19013985	0.266909	0.0436961	-2.61077	1.49746	0.134274	0.849773	no	GO:0005488;retrotransposon ty3-gypsy subclass
XLOC_008503	-	SL2.40ch02:19014985-19020236	0.17815	0.0471048	-1.91914	1.84085	0.0656436	1	no	GO:0006259;retrotransposon ty3-gypsy subclass;GO:0046872;GO:0003676;GO:0003824
XLOC_008504	-	SL2.40ch02:19248008-19249488	0.0481794	0.175427	1.86438	-1.28673	0.198189	1	no
XLOC_008505	-	SL2.40ch02:19252401-19254130	0.207633	0.114291	-0.861325	0.737666	0.460718	1	no
XLOC_008506	-	SL2.40ch02:19575886-19576282	0.468532	0	-1,79769e+308	-1,79769e+308	0.162816	0.909822	no
XLOC_008507	-	SL2.40ch02:19602918-19603469	0.471654	0.0878247	-2.42503	1.19127	0.233549	0.996679	no
XLOC_008508	-	SL2.40ch02:20068714-20069407	31.4675	11.8271	-1.41176	2.84424	0.0044517	0.113611	no
XLOC_008509	-	SL2.40ch02:20215393-20216126	0.315254	0.0147034	-4.42229	1.37576	0.168896	0.918407	no
XLOC_008510	-	SL2.40ch02:20861506-20862524	0.110043	0	-1,79769e+308	-1,79769e+308	0.118124	1	no
XLOC_008511	-	SL2.40ch02:21295123-21297142	3.77304	3.89252	0.0449774	-0.0852981	0.932024	0.999996	no
XLOC_008512	-	SL2.40ch02:22033137-22033666	0.589127	1.2707	1.10897	-1.02938	0.303303	0.999996	no	GO:0005488;ac transposase
XLOC_008513	-	SL2.40ch02:22036542-22040379	8.67357	5.95259	-0.543108	1.49012	0.136192	0.850489	no
XLOC_008514	-	SL2.40ch02:22191720-22192484	1.89063	4.40166	1.21918	-1.47433	0.140393	0.858042	no
XLOC_008515	-	SL2.40ch02:24769067-24787929	0.270831	0.308301	0.186947	-0.0561032	0.95526	0.999996	no
XLOC_008516	-	SL2.40ch02:24794261-24794978	0.621645	0.505824	-0.297455	0.288644	0.772854	0.999996	no
XLOC_008517	-	SL2.40ch02:25517288-25518425	0.515698	0.679578	0.398111	-0.421338	0.673509	0.999996	no
XLOC_008518	-	SL2.40ch02:25858669-25859878	2.89232	4.28881	0.568352	-0.852569	0.393898	0.999996	no
XLOC_008519	-	SL2.40ch02:26734635-26735405	0.111656	0.250036	1.16307	-0.730679	0.464975	1	no
XLOC_008520	-	SL2.40ch02:26735824-26736475	0.536917	0.0691583	-2.95672	1.65741	0.0974357	0.746465	no
XLOC_008521	-	SL2.40ch02:26999866-27001929	0.140513	0.08656	-0.698932	0.613965	0.539239	1	no
XLOC_008522	-	SL2.40ch02:27363541-27364419	0.485865	0.66757	0.458363	-0.457361	0.647411	0.999996	no
XLOC_008523	-	SL2.40ch02:28219331-28219999	0.161726	0.463954	1.52043	-1.1497	0.250266	0.999996	no
XLOC_008524	-	SL2.40ch02:28420124-28422942	1.28421	1.08347	-0.245223	0.373589	0.70871	0.999996	no
XLOC_008525	-	SL2.40ch02:28545348-28546654	0.643555	0.766024	0.251325	-0.276152	0.782431	0.999996	no
XLOC_008526	-	SL2.40ch02:28603750-28607174	1.50217	0.994966	-0.594325	0.353593	0.723644	0.999996	no
XLOC_008527	-	SL2.40ch02:28603750-28607174	3.73203	1.8173	-1.03816	0.206563	0.836351	0.999996	no
XLOC_008528	-	SL2.40ch02:28628978-28630068	0.245248	0.235053	-0.0612524	0.0546444	0.956422	1	no
XLOC_008529	-	SL2.40ch02:29145785-29146433	0.594947	1.60021	1.42743	-1.19723	0.231218	0.994547	no
XLOC_008530	-	SL2.40ch02:29211041-29212991	0.0760064	0.0102647	-2.88843	1.2777	0.201356	1	no
XLOC_008531	-	SL2.40ch02:29216452-29217635	0.752398	0.892071	0.245662	-0.272856	0.784964	0.999996	no	GO:0043167;retrotransposon like protein;GO:1901363;GO:0097159
XLOC_008532	-	SL2.40ch02:29286773-29287883	0.0843322	0.00818204	-3.36555	1.02183	0.306862	1	no
XLOC_008533	-	SL2.40ch02:29634817-29637040	0.373758	0.616424	0.721821	-0.794106	0.427134	0.999996	no
XLOC_008534	-	SL2.40ch02:29980850-29981761	0.346334	0.651449	0.91149	-0.86216	0.3886	0.999996	no
XLOC_008535	-	SL2.40ch02:30935888-30937025	0.0854798	0	-1,79769e+308	-1,79769e+308	0.139874	1	no	GO:0005488;PREDICTED: uncharacterized protein LOC101249524
XLOC_008536	-	SL2.40ch02:30994198-31016745	6.7433	7.52675	0.158571	-0.0321634	0.974342	0.999996	no
XLOC_008537	-	SL2.40ch02:31170210-31173457	0.619377	1.73632	1.48715	-2.05488	0.0398908	0.468888	no
XLOC_008538	-	SL2.40ch02:32364073-32364408	0.872417	0.21526	-2.01894	0.961974	0.336063	0.999996	no
XLOC_008539	-	SL2.40ch02:32398074-32400032	0.590189	0.504525	-0.22625	0.260914	0.794159	0.999996	no	GO:0005488;protein
[truncated: 1,808 more rows]

## Sheet: Dataset S6
Dataset S6. Novel genes identified in San Marzano. gene_id = Gene id generated by Cufflinks, gene_ref = Solanum lycopersicum reference gene id, locus = location on genome, Sarno_FPKM = Expression value normalized on the gene length and on million of mapped reads (Sarno dataset), Acerra_FPKM = Expression value normalized on the gene length and on million of mapped reads (Acerra dataset), log2(fold…
[truncated: 2,310 more rows]

[truncated: 9 more sheets: Dataset S7, Dataset S8, Dataset S9, Dataset S10, Dataset S11, Dataset S12, Dataset S13, Dataset S14, Dataset S15]
